# Supplementary material for: Predicting overall survival in diffuse glioma from the presurgical connectome
Source: Sci Rep. 2022 Nov 5;12:18783. doi: 10.1038/s41598-022-22387-7 (PMC9637134; doi:10.1038/s41598-022-22387-7)
Supplement: Supplementary file 1 — Supplementary Information 1. [file 41598_2022_22387_MOESM1_ESM.xlsx]

## Sheet: Fold Data
Clinical Model
	Fold1		Fold2		Fold3		Fold4		Fold5		Fold6		Fold7		Fold8		Fold9		Fold10		MeanCoeff	MeanPvalue
	Coef	p value	Coef	p value	Coef	p value	Coef	p value	Coef	p value	Coef	p value	Coef	p value	Coef	p value	Coef	p value	Coef	p value
lobe	-0.260106	0.019148	-0.207249	0.055556	-0.247371	0.022793	-0.164351	0.13178	-0.190611	0.0748778	-0.190766	0.100604	-0.213541	0.045064	-0.174067	0.12077	-0.269832	0.012435	-0.278488	0.00813948	-0.219638	0.0591168
multifocal	0.0435601	0.891238	0.274059	0.370566	0.432004	0.14241	0.0907284	0.769832	0.247156	0.412004	0.452155	0.144065	0.188472	0.543951	0.400035	0.188064	0.101536	0.752022	0.247757	0.413003	0.247746	0.462716
hemi	-0.251614	0.302491	-0.212847	0.389241	-0.337565	0.154054	-0.184358	0.449182	-0.258643	0.275429	-0.342227	0.158597	-0.341553	0.148829	-0.217873	0.369373	-0.378223	0.115307	-0.167854	0.484057	-0.269276	0.284656
age	-0.00282388	0.69823	5.22828e-05	0.994479	-0.00420609	0.574415	-0.00384376	0.59762	-0.0025364	0.725972	-0.000605806	0.933896	-0.00741168	0.301898	-0.00201886	0.782079	-0.00524053	0.476551	-0.00491935	0.492039	-0.00335541	0.657718
gender	-0.544926	0.0171723	-0.440095	0.0517732	-0.513565	0.0254979	-0.39229	0.0829045	-0.407265	0.0713002	-0.308308	0.186158	-0.461394	0.0414478	-0.381952	0.0937456	-0.635195	0.00529513	-0.36509	0.0973189	-0.445008	0.0672613
Clinical + Model
	Fold1		Fold2		Fold3		Fold4		Fold5		Fold6		Fold7		Fold8		Fold9		Fold10		MeanCoeff	MeanPvalue
	Coef	p value	Coef	p value	Coef	p value	Coef	p value	Coef	p value	Coef	p value	Coef	p value	Coef	p value	Coef	p value	Coef	p value
hist	-0.13587	0.477938	-0.21471	0.322048	0.0504326	0.797608	-0.0604305	0.755223	-0.0927563	0.615054	-0.194796	0.343002	-0.0651912	0.724464	-0.226316	0.317445	-0.0337975	0.857216	-0.0912139	0.631871	-0.106465	0.584187
grade	-0.995492	1.14575e-09	-0.883561	1.91705e-08	-1.0514	3.75538e-10	-0.943688	3.20157e-09	-0.998176	4.50161e-10	-0.986521	9.16263e-10	-0.948585	2.42557e-09	-1.01415	5.25373e-10	-0.887737	1.50902e-08	-1.04262	4.02297e-10	-0.975194	4.37032e-09
lobe	-0.308319	0.00729144	-0.24262	0.0311776	-0.260643	0.0183794	-0.199336	0.0787421	-0.191637	0.0879542	-0.187763	0.110438	-0.237531	0.0310601	-0.196232	0.09212	-0.280644	0.0109818	-0.288942	0.00791575	-0.239367	0.0476061
multifocal	0.38979	0.233765	0.551422	0.0870971	0.62676	0.0394519	0.320874	0.317557	0.3608	0.246882	0.56926	0.0714952	0.516531	0.108894	0.630557	0.0448845	0.333082	0.314906	0.449565	0.148746	0.474864	0.161368
hemi	-0.381256	0.113741	-0.171308	0.486514	-0.413179	0.0819409	-0.188948	0.431194	-0.218906	0.348262	-0.253771	0.290483	-0.316912	0.174443	-0.177088	0.457928	-0.365572	0.118484	-0.174843	0.461029	-0.266178	0.296402
surg	-0.088422	0.565553	-0.169191	0.283982	-0.209626	0.188769	-0.125459	0.424765	-0.0899883	0.553078	-0.195443	0.215808	-0.067604	0.668249	-0.126268	0.414291	-0.085896	0.574996	-0.113968	0.450623	-0.127187	0.434011
age	0.000739298	0.917474	0.00251289	0.73748	-0.00401997	0.584184	-0.00121392	0.863006	0.0034683	0.622336	-0.000291177	0.967591	-0.00535552	0.446014	-0.000435185	0.951393	-0.00329188	0.647713	-0.00318926	0.654636	-0.00110764	0.739183
gender	-0.366383	0.109069	-0.335127	0.138263	-0.418643	0.0686009	-0.304291	0.176139	-0.372687	0.0953804	-0.240517	0.298808	-0.336899	0.130994	-0.259964	0.252	-0.544991	0.0158115	-0.257523	0.238908	-0.343702	0.152397
Radiomics Model
	Fold1		Fold2		Fold3		Fold4		Fold5		Fold6		Fold7		Fold8		Fold9		Fold10		MeanCoeff	MeanPvalue
	Coef	p value	Coef	p value	Coef	p value	Coef	p value	Coef	p value	Coef	p value	Coef	p value	Coef	p value	Coef	p value	Coef	p value
shape_VoxelVolume	3.69294e-06	0.841911	2.1138e-06	0.908487	3.73361e-06	0.840137	5.60135e-06	0.759476	4.35559e-06	0.809457	5.16134e-06	0.786448	4.34103e-06	0.814021	-5.38214e-07	0.977732	5.17272e-06	0.777463	-1.89964e-06	0.918417	3.17345e-06	0.843355
shape_Maximum3DDiameter	0.0260436	0.390974	0.0280814	0.36747	0.0295979	0.333421	0.0434374	0.16789	0.0383889	0.209328	0.0392373	0.208808	0.0461659	0.137603	0.0253051	0.418587	0.0342537	0.265133	-0.016622	0.615786	0.0293889	0.3115
shape_MeshVolume	3.97575e-06	0.832349	2.21147e-06	0.90569	4.15573e-06	0.824851	6.01462e-06	0.74598	4.47763e-06	0.806875	5.56451e-06	0.773444	4.63425e-06	0.804217	-1.38075e-07	0.994371	4.82867e-06	0.79469	-2.14047e-06	0.909178	3.35841e-06	0.839165
shape_MajorAxisLength	-0.0587218	0.160089	-0.0737503	0.0898253	-0.0753647	0.0726582	-0.0690757	0.102029	-0.0721444	0.0894199	-0.0846864	0.0517932	-0.0720934	0.0930309	-0.0566858	0.176788	-0.0726618	0.080843	-0.0681083	0.114205	-0.0703293	0.103068
shape_Sphericity	-2.44134	0.556153	-0.320561	0.938752	0.684471	0.864563	-0.725254	0.863292	-1.18819	0.771042	-0.030486	0.993944	0.960851	0.814525	1.56161	0.705706	1.24163	0.763747	-1.44219	0.74045	-0.169946	0.801218
shape_LeastAxisLength	-0.0152131	0.823042	-0.00450378	0.948236	0.0123449	0.858475	0.0019243	0.977519	0.0053775	0.936332	0.0219694	0.750009	-0.0106956	0.877742	-0.010411	0.880498	-0.0170542	0.804432	0.00490684	0.944138	-0.00113547	0.880042
shape_Elongation	-5.51128	0.0825332	-6.38055	0.0533818	-5.92096	0.0624157	-5.30948	0.0918215	-4.24081	0.178016	-5.53999	0.0790965	-4.97591	0.121474	-5.55034	0.0783151	-5.51919	0.07949	-5.75737	0.0685658	-5.47059	0.0895109
shape_SurfaceVolumeRatio	-2.58792	0.350005	-1.76522	0.531206	-1.75351	0.528626	-1.57111	0.568857	-0.993829	0.727575	-1.60053	0.56023	-1.24724	0.666888	-0.941608	0.745653	-1.47749	0.59776	-3.38767	0.298463	-1.73261	0.557526
shape_Maximum2DDiameterSlice	-0.0273824	0.245124	-0.0162169	0.524125	-0.0226794	0.34922	-0.0217349	0.382924	-0.014894	0.545442	-0.026616	0.286652	-0.0210466	0.385607	-0.0119732	0.613892	-0.0144609	0.552906	0.0206741	0.416486	-0.015633	0.430238
shape_Flatness	1.5954	0.633235	0.875656	0.797962	0.438931	0.898256	-0.113409	0.973675	0.0417974	0.990099	-0.930817	0.785203	-0.00799856	0.998174	0.966708	0.777683	0.518851	0.877521	-1.07103	0.754889	0.231408	0.84867
shape_SurfaceArea	-6.69655e-06	0.910407	1.92606e-05	0.752789	4.66342e-06	0.936942	-5.17775e-07	0.993022	-1.82988e-05	0.757667	1.70859e-06	0.977135	5.30404e-07	0.993252	-1.84158e-06	0.974996	-1.87926e-05	0.759086	5.93023e-05	0.338201	3.9318e-06	0.83935
shape_MinorAxisLength	0.0315049	0.591051	0.0403523	0.501755	0.00907944	0.878588	0.036374	0.533949	0.0252867	0.660747	0.0389087	0.513368	0.0376389	0.525846	0.0453027	0.43969	0.0344341	0.556684	0.0325585	0.586543	0.033144	0.578822
shape_Maximum2DDiameterColumn	0.00775829	0.789573	-0.0148432	0.598561	-0.0152171	0.586419	-0.0290382	0.314866	-0.0193037	0.495086	-0.033611	0.239453	-0.0247071	0.37946	-0.0158394	0.591724	-0.0184954	0.506517	-0.0359765	0.204919	-0.0199273	0.470658
shape_Maximum2DDiameterRow	0.0172141	0.525801	0.0138037	0.631331	0.0208352	0.44563	-0.00188757	0.944887	0.00997107	0.717612	0.0140786	0.621468	0.00764145	0.779964	0.0160462	0.555674	0.0107242	0.687315	0.00192202	0.94307	0.0110349	0.685275
gldm_GrayLevelVariance	-0.000370616	0.84696	-0.00113372	0.648227	-0.000304878	0.870419	-0.000262595	0.89225	-0.000112109	0.953676	-0.000138839	0.942185	-0.0005396	0.774134	-0.000283026	0.883806	-0.000389387	0.836109	-0.000335667	0.857453	-0.000387044	0.850522
gldm_HighGrayLevelEmphasis	-1.87351e-05	0.897887	-1.39666e-05	0.916734	-1.86092e-05	0.889406	-2.28225e-05	0.867409	-1.76462e-05	0.895782	-2.80014e-05	0.836414	-1.85224e-05	0.893213	-1.04782e-05	0.937525	-2.03347e-05	0.88447	-1.88309e-05	0.893411	-1.87947e-05	0.891225
gldm_DependenceEntropy	-0.0787854	0.936377	-0.0349861	0.973524	0.0194539	0.984749	0.175532	0.865697	0.0253912	0.980573	0.0132216	0.989458	0.0614975	0.954169	-0.0318263	0.975826	0.102526	0.918492	0.0683476	0.946593	0.0320371	0.952546
gldm_DependenceNonUniformity	2.23397e-05	0.786609	-7.16695e-07	0.992873	-2.08419e-05	0.797199	-5.67584e-06	0.945615	5.73812e-06	0.943317	-8.25808e-06	0.920831	4.31117e-06	0.958477	1.90154e-06	0.981307	1.42113e-05	0.859386	1.23846e-06	0.988244	1.42478e-06	0.917386
gldm_GrayLevelNonUniformity	-7.43886e-05	0.519693	-4.42023e-05	0.76453	-0.000110231	0.345137	-5.49729e-05	0.665998	-7.47555e-05	0.541475	-8.24615e-05	0.472066	-9.81702e-05	0.485032	-0.000100422	0.518389	-7.10366e-05	0.61246	-5.95139e-05	0.620618	-7.70154e-05	0.55454
gldm_SmallDependenceEmphasis	-2.81776	0.694764	-2.6046	0.718545	-2.84615	0.691351	-3.37412	0.644618	-3.3096	0.644373	-2.53329	0.716948	-3.15132	0.660802	-2.18914	0.760271	-3.22395	0.652125	-3.19734	0.655741	-2.92473	0.683954
gldm_SmallDependenceHighGrayLevelEmphasis	-8.98767e-05	0.731255	1.62922e-05	0.943206	-9.84906e-06	0.965533	1.76431e-05	0.939977	-4.35467e-05	0.850245	3.81102e-06	0.986811	-2.53263e-05	0.91362	-4.04647e-05	0.859086	-2.33793e-05	0.922382	1.12177e-06	0.996247	-1.93575e-05	0.910836
gldm_DependenceNonUniformityNormalized	8.95601	0.444561	4.4801	0.704371	3.31925	0.777632	5.44197	0.645346	2.83066	0.815264	4.75609	0.680962	5.29578	0.648629	2.60815	0.819457	7.51002	0.519174	3.28727	0.780552	4.84853	0.683595
gldm_LargeDependenceEmphasis	0.000215423	0.98458	-7.12036e-05	0.99544	-0.00112265	0.922926	-0.000276674	0.98158	0.00119537	0.923744	-0.000376183	0.973121	-0.000638677	0.957415	0.000750857	0.950145	-9.85004e-05	0.993119	0.000298098	0.979763	-1.24142e-05	0.966183
gldm_LargeDependenceLowGrayLevelEmphasis	-0.0150763	0.582077	-0.00872325	0.752922	-0.0120343	0.656165	-0.0106243	0.71255	-0.0177721	0.588168	-0.0152508	0.574758	-0.0118978	0.691779	-0.0082863	0.780004	-0.0146642	0.612594	-0.00574539	0.841307	-0.0120075	0.679232
gldm_DependenceVariance	-0.0282361	0.718898	-0.0146701	0.873045	-0.000976031	0.990667	-0.0193082	0.822389	-0.0269502	0.755608	-0.0325289	0.67973	-0.0334986	0.691858	-0.0346052	0.674358	-0.0222515	0.782536	-0.0609372	0.490966	-0.0273962	0.748006
gldm_LargeDependenceHighGrayLevelEmphasis	3.9875e-06	0.786153	-4.94937e-06	0.735022	-1.04089e-05	0.481617	-3.22475e-06	0.830685	-4.82545e-06	0.744044	-6.75624e-06	0.654184	4.5943e-06	0.762427	-3.24641e-06	0.824331	-3.16336e-06	0.83069	-9.90836e-06	0.510411	-3.79011e-06	0.715956
gldm_SmallDependenceLowGrayLevelEmphasis	-46.5982	0.813598	-61.4964	0.775007	-63.1037	0.754456	-67.395	0.752804	-49.8523	0.811881	-48.5699	0.80604	201.916	0.565901	-101.931	0.673395	-35.8629	0.867904	3.92791	0.985839	-26.8966	0.780683
gldm_LowGrayLevelEmphasis	-1.78936	0.821265	1.45465	0.863143	1.13826	0.88667	0.353411	0.967587	-0.709196	0.936778	-1.06991	0.89247	-2.37573	0.807775	-2.94106	0.756567	-0.314768	0.970438	-0.47611	0.953411	-0.672981	0.88561
glcm_JointAverage	0.000916339	0.96755	0.00352098	0.872122	0.00754404	0.729848	0.00535465	0.810554	0.00605454	0.78424	0.00679458	0.757005	0.00430548	0.849091	0.00416416	0.849044	0.00498688	0.822516	0.00716877	0.749731	0.00508104	0.81917
glcm_SumAverage	0.000458169	0.96755	0.00176049	0.872122	0.00377202	0.729848	0.00267732	0.810554	0.00302727	0.78424	0.00339729	0.757005	0.00215274	0.849091	0.00208208	0.849044	0.00249344	0.822516	0.00358439	0.749731	0.00254052	0.81917
glcm_JointEntropy	0.0767902	0.851781	0.117398	0.785291	0.0821352	0.844197	0.109797	0.801094	0.103255	0.813091	0.0787837	0.84749	0.124245	0.774049	0.0977144	0.819731	0.115405	0.782151	0.0819968	0.847026	0.098752	0.81659
glcm_ClusterShade	9.2099e-07	0.633027	2.00738e-06	0.388589	1.09449e-06	0.55752	-4.01668e-07	0.830503	-1.29564e-06	0.556527	3.07608e-07	0.888191	5.53007e-07	0.767858	2.20354e-06	0.256509	4.82559e-07	0.796528	4.40865e-07	0.810775	6.31314e-07	0.648603
glcm_MaximumProbability	0.533785	0.932299	-0.271871	0.968621	-0.492337	0.940099	-0.319918	0.963311	0.326844	0.961893	0.32412	0.95889	0.0113699	0.998695	-0.680904	0.921361	-0.0173879	0.997826	-0.311294	0.962091	-0.0897592	0.960509
glcm_Idmn	-89.6393	0.361927	-9.43845	0.941947	-54.2497	0.58119	-92.9309	0.377378	-83.2528	0.413136	-70.1425	0.507324	-14.5916	0.891497	-85.7704	0.404218	-57.2804	0.575948	-103.329	0.319635	-66.0626	0.53742
glcm_JointEnergy	-0.190454	0.98117	-2.43932	0.792521	-0.223496	0.97881	-0.288357	0.973631	-0.653206	0.939758	-0.357022	0.964671	-0.375476	0.966478	-0.418556	0.962572	-1.06622	0.896118	0.578866	0.944864	-0.543324	0.940059
glcm_Contrast	0.00468398	0.630512	0.00177658	0.828861	0.00280781	0.721618	0.00198653	0.815785	-0.000421988	0.957868	0.00108859	0.891638	0.000464977	0.952987	0.0013636	0.863278	0.00137571	0.862054	0.000179861	0.982094	0.00153057	0.85067
glcm_DifferenceEntropy	-0.26468	0.799059	0.0434751	0.967607	0.16483	0.874691	-0.00280346	0.997929	0.117595	0.912755	-0.0327203	0.974351	0.0543826	0.959252	0.0570897	0.95716	-0.150957	0.884928	0.104901	0.920824	0.00911123	0.924856
glcm_InverseVariance	-1.33037	0.893065	-5.76569	0.56232	-4.31749	0.662909	-2.24391	0.828942	-4.47828	0.648314	-2.75841	0.770761	-3.70931	0.714614	-4.23808	0.668817	-2.85519	0.773563	2.2148	0.825379	-2.94819	0.734868
glcm_DifferenceVariance	-0.00577025	0.690615	-0.000456107	0.972291	-0.00448618	0.721685	-0.00776695	0.586379	-0.00637614	0.621614	-0.00712292	0.57787	-0.00834101	0.506202	0.000532167	0.96637	-0.00600549	0.63154	-0.00621444	0.627167	-0.00520073	0.690173
glcm_Idn	-23.0893	0.553203	-18.8081	0.645941	-9.10499	0.81199	-8.591	0.827211	-18.0228	0.643448	-13.1364	0.743321	-15.1693	0.704085	5.47124	0.889368	-11.5982	0.762077	-4.97668	0.896586	-11.7026	0.747723
glcm_Idm	-0.156654	0.977461	-0.504584	0.931354	-0.548524	0.92326	-0.212411	0.971434	-0.507217	0.932159	-0.28422	0.958902	-0.47641	0.935597	-1.11326	0.848644	0.0273011	0.99615	-0.499834	0.931195	-0.427581	0.940616
glcm_Correlation	6.27315	0.147617	6.38206	0.180418	6.89044	0.125746	6.55667	0.16242	6.4034	0.176295	5.3632	0.221897	6.78457	0.170495	6.70996	0.151215	5.86564	0.192063	4.67775	0.298798	6.19068	0.182696
glcm_Autocorrelation	3.26215e-05	0.822745	3.07176e-05	0.818222	4.41946e-05	0.740328	2.74542e-05	0.840458	2.8237e-05	0.833571	1.99812e-05	0.882486	3.77273e-05	0.783935	2.07128e-05	0.876474	3.90977e-05	0.778467	2.94722e-05	0.832873	3.10216e-05	0.820956
glcm_SumEntropy	0.196025	0.770448	0.275101	0.699137	0.223581	0.744128	0.304494	0.670269	0.258297	0.71938	0.272732	0.684874	0.310955	0.662887	0.24678	0.727331	0.296376	0.664913	0.243419	0.726876	0.262776	0.707024
glcm_MCC	-1.035	0.776825	-0.487944	0.901186	-1.30467	0.722742	-1.68949	0.670827	-1.81776	0.654938	-0.614145	0.867133	0.1382	0.972966	0.555543	0.884475	-2.66565	0.495377	1.9137	0.627785	-0.700722	0.757425
glcm_SumSquares	0.00109307	0.546156	0.00117464	0.620257	0.000964038	0.584407	0.000940645	0.60638	0.000970321	0.59451	0.00133124	0.466132	0.00114029	0.51821	0.00128262	0.483695	0.00116693	0.510029	0.000748261	0.670766	0.00108121	0.560054
glcm_ClusterProminence	-9.90486e-11	0.977539	-1.67616e-09	0.697338	6.1431e-10	0.857716	4.25432e-10	0.902911	2.79141e-09	0.484833	-5.66967e-10	0.935455	9.39412e-10	0.787584	-2.15947e-09	0.545376	7.66494e-10	0.827779	1.7109e-09	0.619735	2.74631e-10	0.763627
glcm_Imc2	-0.221787	0.967106	1.0303	0.866089	-0.213474	0.969099	-1.038	0.861659	0.667696	0.918443	-0.0958493	0.986078	-2.52114	0.67222	-0.336698	0.955333	-1.0795	0.847056	-1.55944	0.786606	-0.536789	0.882969
glcm_Imc1	5.35561	0.582749	0.952149	0.926009	7.97764	0.436454	4.70308	0.639827	3.23671	0.755452	1.13963	0.909564	5.28634	0.605468	5.23911	0.621332	1.92217	0.845845	2.83374	0.777782	3.86462	0.710048
glcm_DifferenceAverage	0.151832	0.65525	0.0666056	0.832993	0.129281	0.674239	0.10324	0.750918	0.128639	0.677533	0.0978009	0.751265	0.129505	0.674554	0.061262	0.842719	0.127916	0.677457	0.127912	0.68162	0.112399	0.721855
glcm_Id	-0.343879	0.956741	-0.681674	0.918931	-0.973045	0.881037	-0.523554	0.938279	-0.703213	0.91744	-0.416312	0.947305	-0.79491	0.905622	-1.23374	0.852676	-0.265147	0.967229	-0.827142	0.900302	-0.676261	0.918556
glcm_ClusterTendency	0.0002823	0.541936	0.000315988	0.606459	0.000251408	0.57777	0.000246414	0.597853	0.000260612	0.576835	0.000354035	0.450076	0.000304124	0.501273	0.000340471	0.468264	0.000309066	0.495952	0.000199722	0.657944	0.000286414	0.547436
firstorder_InterquartileRange	-0.000441321	0.836521	-0.000127371	0.95672	-0.000533981	0.804569	-0.000361401	0.871072	-0.000692268	0.752783	-0.000442738	0.837703	-0.00052243	0.816615	-0.00077498	0.718304	-0.000198115	0.926037	0.000401468	0.850593	-0.000369314	0.837092
firstorder_Skewness	-0.00509219	0.903467	-0.00775691	0.855826	-0.00386114	0.926752	-0.00853163	0.840265	-0.00584571	0.889464	-0.0084327	0.842832	-0.0629909	0.84194	-0.00139351	0.973574	-0.00826179	0.844186	-0.00340644	0.935804	-0.0115573	0.885411
firstorder_Uniformity	-0.0928832	0.989165	-0.342341	0.964066	-0.458052	0.948332	0.286058	0.969256	0.100769	0.989253	-0.0822649	0.990427	-0.0328115	0.996494	-0.5173	0.944711	-0.228013	0.974009	0.0191105	0.997854	-0.134773	0.976357
firstorder_Median	-0.000287001	0.710734	-0.000115452	0.883455	-0.00030865	0.690863	-2.98269e-05	0.969691	-0.000257472	0.741831	-0.00016254	0.832577	-0.000262996	0.747333	-0.000196816	0.803249	-0.000222436	0.774575	-0.000198313	0.797152	-0.00020415	0.795146
firstorder_Energy	7.97072e-13	0.575669	1.16585e-12	0.339243	1.51385e-12	0.212634	6.26779e-13	0.612561	1.37149e-12	0.26041	9.49703e-13	0.451138	1.17774e-12	0.342363	1.11312e-12	0.357541	9.28618e-13	0.448907	1.00432e-12	0.438256	1.06485e-12	0.403872
firstorder_RobustMeanAbsoluteDeviation	0.00109088	0.842427	0.00102318	0.86577	0.00287792	0.596004	0.00109503	0.844197	0.000531512	0.92342	0.00145024	0.792387	0.00214547	0.729949	-0.000414364	0.940135	0.00196787	0.7167	0.00226014	0.675632	0.00140279	0.792662
firstorder_MeanAbsoluteDeviation	-0.00209604	0.6717	-0.00059777	0.913177	-0.000114319	0.981377	-0.000313332	0.950732	-0.00181457	0.718098	-0.00213585	0.664871	-0.00130591	0.795095	-0.0019511	0.696055	-0.00128495	0.793326	-0.00152914	0.755462	-0.0013143	0.793989
firstorder_TotalEnergy	-8.87266e-13	0.454565	-7.33723e-13	0.448322	-4.27552e-13	0.659355	-2.34974e-13	0.810968	-7.66578e-13	0.428444	-4.23079e-13	0.67373	-1.08176e-12	0.277517	-4.71748e-13	0.621879	-6.9028e-13	0.476584	-1.14176e-12	0.267979	-6.85873e-13	0.511934
firstorder_Maximum	-1.23184e-06	0.994691	-9.0582e-06	0.961591	-2.48619e-05	0.892948	-1.19595e-05	0.948984	4.98994e-06	0.978548	-2.54747e-06	0.989149	6.61109e-05	0.853449	-1.70783e-05	0.926628	1.99026e-05	0.914703	1.70065e-05	0.92697	4.12727e-06	0.938766
firstorder_RootMeanSquared	0.000113541	0.888012	4.50322e-06	0.995619	-1.61967e-05	0.984038	5.47623e-05	0.946472	-2.11373e-05	0.979386	2.70423e-05	0.972958	-7.49709e-07	0.999287	2.96478e-05	0.970989	-5.51484e-06	0.99458	4.06064e-05	0.959816	2.26504e-05	0.969116
firstorder_90Percentile	0.000299158	0.648578	0.00023004	0.734937	0.000364005	0.580119	0.000286495	0.667334	0.00024373	0.716216	0.000321147	0.622629	0.000293166	0.67174	0.000222514	0.7389	0.000303039	0.645985	0.000272298	0.677987	0.000283559	0.670443
firstorder_Minimum	0.000165929	0.862881	-5.12426e-05	0.956402	-0.000139477	0.881618	-0.000119765	0.898889	-0.00023056	0.807678	-0.000255258	0.7844	3.83749e-05	0.968441	-0.000168	0.858736	-4.46859e-05	0.961614	-0.00013765	0.882941	-9.42335e-05	0.88636
firstorder_Entropy	-0.0174942	0.980203	-0.0457246	0.950853	0.0624835	0.930419	0.0905612	0.903537	-0.0116691	0.987594	0.0268357	0.969587	-0.0131886	0.986339	0.000499432	0.99946	0.044754	0.95024	0.0465022	0.949142	0.0183559	0.960737
firstorder_Range	4.17494e-05	0.887817	-2.56633e-05	0.930218	-3.71132e-05	0.895894	-1.20784e-05	0.968496	0.00012263	0.672684	4.24207e-05	0.882837	6.46806e-05	0.858293	-7.30075e-06	0.979497	0.0002015	0.485971	0.000136081	0.632832	5.26906e-05	0.819454
firstorder_Variance	-5.7768e-07	0.850725	-1.80343e-06	0.649725	-4.75746e-07	0.873481	-4.0832e-07	0.895168	-1.66872e-07	0.956862	-2.14915e-07	0.944012	-8.63405e-07	0.774122	-4.37089e-07	0.887713	-6.06766e-07	0.840186	-5.28381e-07	0.859611	-6.0826e-07	0.853161
firstorder_10Percentile	0.000404222	0.649814	6.9215e-05	0.93857	6.58483e-05	0.940776	-7.85584e-06	0.992965	0.000427686	0.631572	0.000194832	0.822966	5.98897e-05	0.947986	0.000289513	0.745578	0.000201398	0.819887	0.000303581	0.730245	0.000200833	0.822036
firstorder_Kurtosis	-0.00912232	0.765826	-0.0186115	0.554063	-0.00878726	0.774577	-0.00714064	0.82002	-0.00947397	0.762791	-0.0146546	0.638509	-0.0471016	0.569235	-0.00690626	0.826057	-0.00799627	0.796485	-0.0234923	0.457269	-0.0153287	0.696483
firstorder_Mean	9.75826e-05	0.904588	2.27701e-05	0.978024	-1.25774e-07	0.999877	5.63167e-05	0.945457	6.84839e-06	0.993385	4.06994e-05	0.959694	2.12923e-05	0.979929	2.40323e-05	0.976709	4.55481e-05	0.955704	4.79108e-05	0.953047	3.62875e-05	0.964641
glrlm_ShortRunLowGrayLevelEmphasis	2.69289	0.817705	4.95288	0.683017	1.18599	0.919924	0.797266	0.949495	5.10617	0.69429	3.49141	0.764438	-1.1267	0.943568	-1.90829	0.902519	1.80908	0.884411	4.43727	0.715017	2.1438	0.827438
glrlm_GrayLevelVariance	-0.000456172	0.813052	-0.00109311	0.657315	-0.000388476	0.835963	-0.000309259	0.873844	-0.000191148	0.921445	-0.000249527	0.896776	-0.000589407	0.75497	-0.00034484	0.859436	-0.000490737	0.795076	-0.000395565	0.833059	-0.000450824	0.824093
glrlm_LowGrayLevelRunEmphasis	-7.82235e-05	0.944112	-1.71523e-05	0.987949	-8.54027e-05	0.938967	-3.96854e-05	0.971844	-7.24339e-05	0.948302	-2.14692e-05	0.98486	-1.76278	0.86016	-6.88081e-05	0.950913	-9.39367e-05	0.933007	-3.17162e-05	0.977496	-0.176328	0.949761
glrlm_GrayLevelNonUniformityNormalized	-0.00232181	0.944355	-0.000497787	0.988268	-0.00253373	0.939259	-0.00115947	0.972405	-0.00214559	0.94863	-0.000625226	0.98521	1.6835	0.855441	-0.0020454	0.951052	-0.00278676	0.933332	-0.00094189	0.977582	0.166844	0.949553
glrlm_RunVariance	-0.003874	0.964719	-0.00391	0.965851	0.0032642	0.970445	0.00418011	0.962501	-0.000726378	0.993471	0.00214658	0.980673	0.0193337	0.933452	-0.00236593	0.978926	2.74713e-05	0.999751	0.000557647	0.994971	0.00186334	0.974476
glrlm_GrayLevelNonUniformity	8.29141e-06	0.983822	0.000147654	0.700981	0.000155248	0.674236	0.000233512	0.619355	0.000176035	0.657753	7.83269e-05	0.844624	0.000185409	0.643936	2.03957e-05	0.969183	0.000107158	0.809545	0.000241008	0.512129	0.000135304	0.741557
glrlm_LongRunEmphasis	0.0457257	0.68106	-0.0018657	0.990545	0.0495796	0.664458	0.0448988	0.707538	0.0585971	0.625275	0.0527843	0.634428	0.0440464	0.726131	0.0643959	0.604621	0.0403041	0.721145	0.0778029	0.491163	0.0476269	0.684636
glrlm_ShortRunHighGrayLevelEmphasis	-1.80797e-05	0.904442	-1.3187e-05	0.923624	-1.67466e-05	0.903263	-2.33412e-05	0.868275	-1.80088e-05	0.896684	-2.6652e-05	0.848519	-2.05283e-05	0.885247	-1.05549e-05	0.93888	-1.99687e-05	0.889849	-1.7239e-05	0.90517	-1.84306e-05	0.896395
glrlm_RunLengthNonUniformity	-6.41247e-07	0.9678	-1.76343e-06	0.91211	-4.07435e-06	0.797614	-3.82401e-06	0.811482	-1.55136e-06	0.921901	-4.10635e-06	0.798159	2.18734e-06	0.925066	-8.93675e-07	0.95563	-1.82076e-06	0.908672	-3.85596e-07	0.980864	-1.68734e-06	0.89793
glrlm_ShortRunEmphasis	-0.000150457	0.944081	-3.30684e-05	0.987914	-0.000164102	0.938993	-7.63057e-05	0.971837	-0.000139358	0.948259	-4.13249e-05	0.98484	-1.37422	0.894587	-0.000132349	0.950884	-0.000180599	0.932999	-6.11685e-05	0.977423	-0.13752	0.953182
glrlm_LongRunHighGrayLevelEmphasis	-7.30126e-06	0.954381	-1.4126e-05	0.904542	-1.94117e-05	0.8693	-2.07376e-05	0.863453	-1.52253e-05	0.898064	-2.57457e-05	0.830109	-1.2553e-05	0.918135	-8.77389e-06	0.940675	-1.64246e-05	0.893846	-2.06957e-05	0.866925	-1.60995e-05	0.893943
glrlm_RunPercentage	-0.125426	0.984584	-0.103431	0.988256	0.455413	0.9457	-0.198528	0.977126	-0.377821	0.957569	0.200787	0.975359	0.126686	0.986424	-0.187298	0.978114	-0.0527504	0.993657	-0.486506	0.943048	-0.0748873	0.972984
glrlm_LongRunLowGrayLevelEmphasis	0.140214	0.716506	0.111512	0.807592	0.195277	0.618988	0.140425	0.729721	0.188288	0.660646	0.172714	0.655872	0.0738158	0.868594	0.0781893	0.861132	0.161733	0.684182	0.175453	0.657836	0.143762	0.726107
glrlm_RunEntropy	-0.0280791	0.976941	-0.161734	0.873002	0.0374376	0.96944	0.148836	0.883181	-0.00176348	0.998607	0.00490705	0.995976	-0.0737688	0.948288	0.0105788	0.991742	0.0425559	0.965566	0.176832	0.859153	0.0155801	0.94619
glrlm_HighGrayLevelRunEmphasis	-1.54507e-05	0.915648	-1.32071e-05	0.921202	-1.7161e-05	0.897899	-2.28285e-05	0.867294	-1.70602e-05	0.899162	-2.63573e-05	0.845808	-1.87658e-05	0.891941	-9.91158e-06	0.940867	-1.9063e-05	0.891588	-1.78015e-05	0.899091	-1.77607e-05	0.89705
glrlm_RunLengthNonUniformityNormalized	-2.24796e-05	0.944108	-4.93551e-06	0.987933	-2.45342e-05	0.938983	-1.14018e-05	0.971849	-2.08204e-05	0.948286	-6.17073e-06	0.984857	-0.491569	0.943922	-1.97714e-05	0.950915	-2.69902e-05	0.933014	-9.12767e-06	0.977462	-0.0491716	0.958133
glszm_GrayLevelVariance	-0.00147014	0.376171	-0.000582469	0.76761	-0.00167109	0.2947	-0.000866218	0.603086	-0.000813871	0.627416	-0.00173778	0.294103	-0.0011815	0.465854	-0.00128309	0.437334	-0.00148425	0.356006	-0.000898733	0.576936	-0.00119892	0.479922
glszm_ZoneVariance	8.02059e-08	0.911739	-6.68613e-09	0.992638	-2.51186e-07	0.730853	-1.32624e-07	0.862083	2.74632e-08	0.971938	4.10978e-08	0.954733	-1.05929e-07	0.893371	5.95782e-09	0.993872	5.0689e-08	0.962271	-2.18011e-08	0.976041	-3.12812e-08	0.924954
glszm_GrayLevelNonUniformityNormalized	2.0829	0.789329	2.62619	0.754307	2.15214	0.786871	3.41362	0.700614	0.865439	0.919136	2.18174	0.778649	2.75407	0.770241	3.7591	0.667405	0.858194	0.916643	2.2714	0.782649	2.29648	0.786584
glszm_SizeZoneNonUniformityNormalized	-1.98836	0.863388	-1.4203	0.902108	-3.22716	0.773874	-1.83167	0.871575	1.0989	0.921478	0.573962	0.959539	0.663443	0.954196	-1.30054	0.909604	-2.49145	0.824241	0.380841	0.973069	-0.954234	0.895307
glszm_SizeZoneNonUniformity	-1.42707e-06	0.985253	-2.43581e-05	0.748302	-6.04864e-05	0.427356	-5.24333e-05	0.499527	-3.05482e-05	0.684883	-7.28657e-06	0.9283	-4.68691e-05	0.543708	-1.46242e-05	0.847499	-3.2029e-05	0.667656	-2.49022e-05	0.749397	-2.94964e-05	0.708188
glszm_GrayLevelNonUniformity	-0.00141824	0.529221	-0.00103188	0.630847	0.000686878	0.744963	-0.000256141	0.908315	-0.00126276	0.56091	-0.000573226	0.793147	-0.000823305	0.707654	-0.000860275	0.692486	-0.000409741	0.845133	0.000519182	0.828969	-0.00054295	0.724164
glszm_LargeAreaEmphasis	7.10237e-08	0.921213	-1.09802e-08	0.987819	-2.41361e-07	0.73895	-1.27251e-07	0.866016	2.22284e-08	0.977114	3.48468e-08	0.961328	-1.02519e-07	0.89565	5.81311e-09	0.993965	4.94913e-08	0.963136	-2.70057e-08	0.970094	-3.25714e-08	0.927529
glszm_SmallAreaHighGrayLevelEmphasis	-2.84056e-05	0.879882	-1.42825e-05	0.933412	-3.76306e-05	0.8254	-5.38982e-05	0.757478	-5.36918e-05	0.758129	-2.10223e-05	0.903512	-4.27982e-05	0.807829	-5.28812e-05	0.756545	-4.77337e-05	0.789182	-3.04767e-05	0.864037	-3.82821e-05	0.827541
glszm_ZonePercentage	-1.73897	0.762011	-1.23484	0.830235	-0.607282	0.915973	-0.952764	0.870264	-2.13257	0.708423	-1.47738	0.790899	-1.65709	0.772355	-1.04236	0.855219	-1.32463	0.816586	-2.33897	0.682635	-1.45069	0.80046
glszm_LargeAreaLowGrayLevelEmphasis	-6.13102e-07	0.609549	-5.47686e-07	0.649862	-3.87707e-07	0.758968	-4.11815e-07	0.740176	-7.20643e-07	0.595551	-5.92424e-07	0.622748	-2.90747e-07	0.831436	-4.82135e-07	0.700585	-4.68747e-07	0.827938	-7.25173e-07	0.545	-5.24018e-07	0.688181
glszm_LargeAreaHighGrayLevelEmphasis	5.96932e-08	0.199775	4.41132e-08	0.346933	1.7556e-07	0.0264182	4.67832e-08	0.331107	4.74193e-08	0.312036	4.99369e-08	0.284896	5.38306e-08	0.263458	5.67853e-08	0.296069	5.05877e-08	0.336027	3.71244e-08	0.426033	6.21834e-08	0.282275
glszm_HighGrayLevelZoneEmphasis	9.77754e-06	0.944554	-1.21584e-05	0.925432	-1.128e-05	0.930798	-3.85496e-05	0.771059	-2.32507e-05	0.859173	-1.80437e-05	0.891099	-2.63779e-05	0.84575	-1.54997e-05	0.905138	-2.06512e-05	0.878679	-1.76602e-05	0.895905	-1.73694e-05	0.884759
glszm_SmallAreaEmphasis	2.11025	0.875788	2.4894	0.853591	0.179436	0.989082	1.4096	0.915961	4.24296	0.745115	3.32114	0.801058	3.2358	0.811472	2.19874	0.871046	1.44927	0.912174	4.44292	0.738135	2.50795	0.851342
glszm_LowGrayLevelZoneEmphasis	-0.0665442	0.99172	1.28416	0.849535	0.925114	0.887753	-0.534159	0.943147	0.256216	0.969322	0.497383	0.937716	1.80644	0.8178	2.08895	0.777464	-0.102263	0.988063	1.43507	0.8271	0.759037	0.898962
glszm_ZoneEntropy	-0.561285	0.473245	-0.756666	0.362535	-0.402076	0.615711	-0.533894	0.525258	-0.430794	0.607425	-0.652202	0.410722	-0.480038	0.571281	-0.689719	0.40857	-0.725002	0.373735	-0.391613	0.630028	-0.562329	0.497851
glszm_SmallAreaLowGrayLevelEmphasis	2.32141	0.809823	4.85447	0.632009	7.00728	0.47227	6.02774	0.615927	3.27461	0.744871	3.5376	0.712559	7.13037	0.545449	8.45146	0.479318	5.37955	0.596557	0.654452	0.948667	4.86389	0.655745
ngtdm_Coarseness	-317.74	0.266615	-248.631	0.377466	-232.914	0.411056	-243.359	0.387756	-277.822	0.320101	-307.558	0.28721	-299.049	0.330808	-276.327	0.356625	-327.293	0.241122	-216.725	0.473395	-274.742	0.345215
ngtdm_Complexity	2.30803e-06	0.721431	5.85303e-06	0.372201	4.54342e-06	0.447748	1.0543e-05	0.108213	5.36551e-06	0.383202	5.96994e-06	0.323195	6.85139e-06	0.264183	4.54938e-06	0.439401	4.85252e-06	0.428826	2.9019e-06	0.631449	5.37381e-06	0.411985
ngtdm_Strength	0.0370985	0.123284	-0.00393556	0.798294	0.00415337	0.76516	-0.00099945	0.944647	0.000411527	0.97807	0.00292012	0.837966	0.00141011	0.929977	-0.0164556	0.312507	-0.00343461	0.806554	-3.9953e-05	0.997773	0.00211285	0.749423
ngtdm_Contrast	-2.8753	0.504477	-2.73455	0.507738	-4.36239	0.294077	-3.7619	0.356575	-3.98257	0.34316	-3.83706	0.384917	-0.451994	0.906667	-1.52749	0.698431	-3.05506	0.429459	-3.09664	0.419141	-2.96849	0.484464
ngtdm_Busyness	-0.000975469	0.84263	-0.00153972	0.763131	-0.000367476	0.941223	-0.000981329	0.844977	-0.000723761	0.891782	-0.000737885	0.880947	-0.000745597	0.8928	-0.000265758	0.961008	-0.00106616	0.893771	-0.000108675	0.982514	-0.000751183	0.889478
Connectome Model
	Fold1		Fold2		Fold3		Fold4		Fold5		Fold6		Fold7		Fold8		Fold9		Fold10		MeanCoeff	MeanPvalue
	Coef	p value	Coef	p value	Coef	p value	Coef	p value	Coef	p value	Coef	p value	Coef	p value	Coef	p value	Coef	p value	Coef	p value
vol	0.00300764	0.0564324	0.00176788	0.258101	0.00255407	0.0913199	0.00204591	0.187425	0.00272143	0.0794301	0.00138662	0.358597	0.00184585	0.225292	0.00188144	0.249958	0.00212839	0.169509	0.00257197	0.106399	0.00219112	0.178246
deg	-0.00820337	0.0386574	-0.0057237	0.129801	-0.00393073	0.323213	-0.00590671	0.123654	-0.00533908	0.187608	-0.00491912	0.209828	-0.00521949	0.175487	-0.00801165	0.046528	-0.00706585	0.0743756	-0.00889463	0.0270818	-0.00632143	0.133623
size	-0.000216807	0.959801	-0.006392	0.156292	-0.00255674	0.602567	-0.00158581	0.717814	-0.000943728	0.835689	0.00201317	0.705851	0.000849788	0.852782	0.00196474	0.666411	0.0032387	0.469097	-0.000278037	0.954041	-0.000390673	0.692035
Left precentral gyrus	9.79573	0.87781	-7.53417	0.900147	-13.0419	0.823293	22.5776	0.701846	25.6956	0.68059	69.1999	0.267804	33.529	0.585396	35.3507	0.555398	6.47492	0.916341	11.152	0.856489	19.3199	0.716512
Right precentral gyrus	11.0666	0.843953	-39.4014	0.45519	70.2238	0.208413	4.16382	0.938039	-27.2162	0.63477	20.0858	0.725968	8.08431	0.879322	25.679	0.638656	-18.5558	0.735472	53.2063	0.353625	10.7336	0.641341
Left superior frontal gyrus	12.1753	0.859777	77.4645	0.255006	50.0247	0.471665	102.77	0.140539	38.5167	0.587067	24.0298	0.722326	-7.6422	0.909156	51.0232	0.46454	24.8898	0.714944	125.875	0.0739929	49.9127	0.519901
Right superior frontal gyrus	-43.0285	0.447441	-27.2147	0.640107	-24.3532	0.674278	15.7265	0.77936	13.9204	0.80975	-65.9943	0.241628	-43.208	0.427121	-42.2684	0.460027	0.624902	0.991374	-37.5651	0.524545	-25.336	0.599563
Left superior orbitofrontal gyrus	9.92206	0.800246	0.147521	0.996957	17.7172	0.649565	8.61393	0.820454	-41.9652	0.282767	-28.2248	0.466421	-7.1547	0.848133	16.4346	0.677015	-18.1908	0.634584	52.8472	0.179773	1.0147	0.635592
Right superior orbitofrontal gyrus	-57.0922	0.185231	-40.089	0.328392	-48.2452	0.24965	-24.5417	0.549932	-44.477	0.27212	-27.8058	0.526655	3.38189	0.933511	-26.8533	0.528295	-31.646	0.446178	-37.4862	0.3858	-33.4854	0.440576
Left middle frontal gyrus	14.0394	0.822611	43.8873	0.482697	50.2574	0.427769	6.59542	0.91815	71.6185	0.271481	58.8822	0.372616	-0.309274	0.995966	29.1647	0.65182	0.872561	0.989343	18.2227	0.786509	29.3231	0.671896
Right middle frontal gyrus	-39.4301	0.548953	10.7495	0.868202	-29.9844	0.636908	-27.0512	0.679641	-76.6237	0.254772	-65.4011	0.316656	-41.6642	0.510084	-35.4119	0.591279	-42.538	0.51787	-38.4945	0.569426	-38.585	0.549379
Left middle orbitofrontal gyrus	48.7868	0.284771	55.4266	0.202056	-24.2439	0.564365	30.7453	0.470255	14.3746	0.742293	47.6924	0.300494	36.868	0.383447	32.2394	0.472552	19.6404	0.664811	55.4074	0.221738	31.6937	0.430678
Right middle orbitofrontal gyrus	32.6871	0.382378	9.67063	0.792194	11.9188	0.739072	27.2529	0.432889	17.7844	0.633051	8.3017	0.819121	20.7553	0.553066	32.1177	0.380537	20.7568	0.55312	-2.51952	0.947659	17.8726	0.623309
Left inferior opercularis	-29.6615	0.377407	7.81743	0.808139	-6.39995	0.849689	-16.3049	0.611254	-3.08322	0.92489	-5.13605	0.870797	-8.6749	0.782414	7.29085	0.823814	27.5243	0.386171	11.4361	0.717896	-1.51918	0.715247
Right inferior opercularis	-22.3508	0.486098	-52.4631	0.117735	-49.6891	0.14029	-33.3619	0.31052	-32.7133	0.329935	-36.4467	0.276193	-20.0464	0.531957	-36.6115	0.289543	-20.1684	0.533801	18.3494	0.615352	-28.5502	0.363142
Left inferior triangularis	-162.895	0.00185866	-106.43	0.0286428	-103.935	0.0399854	-110.075	0.0296597	-130.616	0.00747705	-123.704	0.012236	-142.498	0.00355712	-127.841	0.00912407	-129.194	0.0107647	-104.504	0.0390778	-124.169	0.0182383
Right inferior triangularis	-10.535	0.806564	23.2284	0.582621	-31.032	0.513626	6.93727	0.868479	-21.6947	0.605567	11.0814	0.79437	-3.37795	0.936414	23.623	0.601842	-3.14287	0.94053	-34.6398	0.421909	-3.95523	0.707192
Left inferior orbitofrontal	-41.4688	0.402444	-34.2556	0.453637	-21.1032	0.659456	-41.5336	0.376143	-2.88198	0.950809	17.9412	0.715973	26.6534	0.562565	-6.13345	0.893348	0.57311	0.990254	-34.6865	0.454625	-13.6896	0.645925
Right inferior orbitofrontal	52.4852	0.286964	43.5296	0.380869	33.7791	0.486411	39.7291	0.399468	36.092	0.442706	34.4841	0.4762	56.6709	0.230108	40.9346	0.408891	60.4898	0.224384	60.7818	0.225062	45.8976	0.356106
Left rolandic operculum	-69.9415	0.0285651	-41.4261	0.196148	-48.0101	0.10238	-62.4335	0.0463709	-84.3025	0.00717753	-46.5256	0.129096	-36.0587	0.265956	-72.1337	0.0311966	-74.8379	0.0149801	-74.2606	0.0191621	-60.993	0.0841033
Right rolandic operculum	-95.9514	0.00475275	-126.263	0.000447879	-89.9176	0.0140395	-82.0916	0.0130205	-112.604	0.00162698	-95.2728	0.00586921	-85.5528	0.0096106	-93.0712	0.0107189	-75.7388	0.0299549	-108.437	0.0017899	-96.49	0.00918311
Left supplementary motor area	34.5282	0.504767	2.25635	0.962549	24.0634	0.628414	-17.4548	0.710703	24.906	0.62007	24.1277	0.61834	36.6109	0.43486	26.2247	0.605486	28.4445	0.564368	16.6123	0.741877	20.0319	0.639143
Right supplementary motor area	53.8298	0.248613	15.9606	0.707575	-38.1714	0.400552	25.2499	0.570524	-5.19552	0.907353	-35.7804	0.436439	7.47473	0.865503	-6.44455	0.885263	37.4657	0.404064	4.48836	0.921134	5.88773	0.634702
Left olfactory	-0.744305	0.980285	-7.85503	0.775562	40.3545	0.153893	8.41524	0.754989	8.2224	0.776983	21.118	0.453231	13.3694	0.626231	-10.7893	0.702079	5.4198	0.845024	19.5404	0.491659	9.70511	0.655994
Right olfactory	5.62224	0.780987	20.9545	0.316633	-5.2101	0.791906	27.7489	0.181362	1.77454	0.935762	16.2152	0.427161	22.5914	0.280472	8.96289	0.675581	20.3347	0.324223	35.6265	0.104583	15.4621	0.481867
Left medial superior frontal	42.8589	0.436955	47.6665	0.401009	29.4071	0.599079	67.6715	0.239226	16.7542	0.769815	23.1103	0.679359	46.1896	0.387821	29.4986	0.595013	25.8547	0.648409	14.6391	0.79685	34.365	0.555354
Right medial superior frontal	85.1202	0.130159	105.927	0.0512308	112.798	0.0424206	117.911	0.0312457	121.226	0.0359043	102.264	0.0708916	74.8991	0.173023	65.7144	0.256323	82.828	0.142533	144.502	0.0119073	101.319	0.0945639
Left medial orbitofrontal	-45.518	0.0797169	-47.1103	0.0581516	-36.3154	0.17049	-41.3728	0.108308	-45.958	0.105761	-31.7066	0.21529	-32.9184	0.197241	-34.3779	0.187442	-23.7447	0.351242	-18.651	0.475721	-35.7673	0.194936
Right medial orbitofrontal	-18.279	0.543465	-13.6199	0.639693	1.74247	0.952715	-27.6354	0.337919	-19.881	0.500334	-14.044	0.630707	-23.5768	0.400167	-34.8364	0.247592	-6.34002	0.821032	-27.8115	0.325261	-18.4281	0.539888
Left rectus	14.1946	0.699238	11.3913	0.715885	61.1788	0.0659453	-3.99848	0.905548	49.4937	0.166972	24.1748	0.465917	32.0858	0.342008	31.6618	0.33122	16.2321	0.645218	-3.21612	0.924232	23.3198	0.526218
Right rectus	-13.5412	0.665968	19.0535	0.556558	30.5164	0.378561	-10.8552	0.736424	-5.89718	0.85958	-8.64977	0.785294	-18.1387	0.564474	-27.7007	0.375419	-9.89812	0.756873	-14.0337	0.667635	-5.91446	0.634679
Left insula	-50.3884	0.315904	-20.4193	0.664821	-39.1332	0.411942	-63.2442	0.18933	-39.8083	0.403348	-37.0164	0.475175	-60.0172	0.200671	-48.5883	0.330033	-56.369	0.233632	-57.1059	0.245047	-47.209	0.34699
Right insula	29.4111	0.517874	-5.09875	0.903695	33.8725	0.413343	-2.84134	0.947044	-8.96297	0.838579	24.7632	0.57108	13.8807	0.744487	42.3918	0.332931	12.7865	0.773104	37.2394	0.384231	17.7442	0.642637
Left anterior cingulum	-29.7458	0.457654	-57.7206	0.136172	-0.544093	0.989719	-13.8892	0.724533	-0.259055	0.994822	-4.80783	0.906887	11.7871	0.769214	-12.035	0.760533	-17.473	0.652378	-57.5067	0.147791	-18.2194	0.65397
Right anterior cingulum	-171.999	3.64108e-06	-138.817	0.000112313	-173.837	3.22107e-06	-109.96	0.00312706	-131.264	0.000252343	-134.907	0.000160302	-134.163	8.08824e-05	-114.1	0.00299559	-113.298	0.00175687	-127.584	0.000378614	-134.993	0.000887084
Left middle cingulum	-15.3911	0.75971	16.3854	0.730993	-12.0569	0.796323	37.1441	0.437266	9.20442	0.851	5.49913	0.910068	13.047	0.78342	6.03452	0.901495	-12.6327	0.795223	-4.75124	0.924664	4.24827	0.789016
Right middle cingulum	-1.96696	0.962261	-4.39717	0.915014	25.9449	0.550121	-3.30614	0.934059	-24.987	0.553463	12.0955	0.770423	-12.1898	0.760621	-9.10275	0.82139	8.37601	0.841821	15.3722	0.737486	0.583881	0.784666
Left posterior cingulum	15.0545	0.668392	-23.4128	0.511111	2.95669	0.936159	16.8949	0.65031	3.27279	0.929621	2.84136	0.935719	-9.76046	0.783447	-4.39257	0.901879	12.2347	0.732303	0.433615	0.9904	1.61227	0.803934
Right posterior cingulum	-41.2306	0.251863	-58.6171	0.1079	-75.0088	0.0338292	-41.095	0.260136	-36.4095	0.31811	-73.318	0.0424012	-52.0433	0.138217	-48.0059	0.178581	-43.9384	0.244594	-68.5577	0.0503522	-53.8224	0.162598
Left hippocampus	-34.1378	0.460296	8.66493	0.849028	38.2353	0.407697	-38.2265	0.378542	3.05498	0.949017	-11.9753	0.797449	-32.1414	0.467228	-10.4337	0.81188	-11.68	0.797594	16.1578	0.731198	-7.24815	0.664993
Right hippocampus	-87.1718	0.0238912	-116.625	0.00193307	-94.4574	0.0134984	-101.181	0.00525238	-70.3957	0.0665966	-74.7144	0.0432339	-105.525	0.00318028	-105.202	0.00697791	-109.011	0.00565368	-96.3117	0.00864721	-96.0595	0.0178865
Left parahippocampus	-25.8353	0.536089	-70.1211	0.0829144	-23.9599	0.557988	-39.1558	0.348694	-18.563	0.664033	-22.9695	0.586594	-31.7526	0.470242	-8.88344	0.838715	-44.3446	0.306193	-39.7973	0.326818	-32.5383	0.471828
Right parahippocampus	-17.3769	0.662234	-9.09649	0.812315	-21.2607	0.587815	-20.7011	0.582189	-45.0535	0.246406	-5.73933	0.883889	-10.6019	0.786385	-26.437	0.495021	-6.48982	0.869795	-44.8511	0.265375	-20.7608	0.619142
Left amygdala	22.7021	0.340905	16.9868	0.44332	31.4909	0.200631	39.7401	0.0933738	1.61802	0.944406	2.94818	0.903841	23.9899	0.29996	5.77114	0.812559	17.2347	0.466458	28.5964	0.226263	19.1078	0.473172
Right amygdala	16.1476	0.427317	38.5872	0.0664924	41.1667	0.0610201	31.3357	0.13251	39.4992	0.07004	19.3387	0.369163	16.6998	0.405007	32.3294	0.168144	20.2989	0.332926	21.7281	0.29884	27.7131	0.233146
Left calcarine	16.9784	0.674912	21.9494	0.568061	23.1275	0.55664	17.4329	0.66793	14.2324	0.718866	13.1598	0.739146	1.96471	0.961601	29.1627	0.472637	8.20016	0.836369	26.5465	0.516315	17.2755	0.671248
Right calcarine	-91.5569	0.00818516	-107.103	0.00417207	-101.969	0.00396894	-65.4985	0.0507706	-84.3887	0.01711	-79.3715	0.020592	-83.1377	0.0170968	-62.4515	0.0848562	-95.5914	0.0062934	-100.214	0.0088132	-87.1282	0.0221858
Left cuneus	-74.7072	0.0365414	-103.541	0.00431539	-67.5837	0.0635659	-90.3936	0.0126518	-92.9498	0.00813383	-86.1966	0.0147758	-52.7774	0.144877	-72.4196	0.049114	-88.5631	0.0125562	-71.6739	0.0437043	-80.0806	0.0390235
Right cuneus	36.9333	0.280516	-3.22829	0.925917	-3.30658	0.92795	28.4115	0.397856	6.50844	0.859067	-3.91106	0.916154	24.2912	0.467662	28.7446	0.422172	45.881	0.198421	47.2014	0.182394	20.7525	0.557811
Left lingual gyrus	-29.7201	0.52365	-33.7865	0.46336	-97.0462	0.0379833	-80.1713	0.0857228	-69.6243	0.122609	-70.875	0.117408	-61.4683	0.176044	-65.9911	0.174564	-75.9205	0.104989	-109.869	0.0155882	-69.4473	0.182192
Right lingual gyrus	62.6122	0.156452	88.192	0.0515035	90.0789	0.0374071	32.5072	0.482537	71.505	0.129053	66.2557	0.144152	72.7894	0.0941546	97.0631	0.027531	75.7251	0.0880358	53.4702	0.260313	71.0199	0.147114
Left superior occipital	45.4317	0.316853	75.673	0.102273	74.6871	0.0996074	75.3078	0.122973	37.5236	0.420748	77.4488	0.11841	80.1441	0.0834317	67.8754	0.158829	45.9729	0.330464	53.808	0.253492	63.3872	0.200708
Right superior occipital	96.3204	0.0203539	92.7064	0.0240249	115.607	0.0144923	93.6687	0.0224727	107.188	0.0126237	76.1758	0.0720298	64.8835	0.121605	88.5088	0.0434691	74.4684	0.0804581	94.7022	0.0259716	90.423	0.0437501
Left middle occipital	-128.855	0.0290471	-151.93	0.00920853	-121.908	0.0352379	-93.6387	0.116401	-109.225	0.0710432	-101.887	0.0880784	-95.2944	0.101175	-137.188	0.0243871	-109.843	0.0774765	-153.548	0.0142352	-120.332	0.056629
Right middle occipital	22.1823	0.639878	-5.26377	0.910504	13.716	0.774566	-6.7658	0.886935	26.5264	0.576137	-6.38748	0.893633	-20.2876	0.665189	6.34713	0.901482	1.82984	0.969985	24.562	0.615275	5.64591	0.783358
Left inferior occipital	23.9682	0.537106	22.3784	0.560394	26.6959	0.487061	7.23853	0.852194	52.6632	0.19337	16.3747	0.684357	18.9679	0.614742	15.2317	0.701496	5.15282	0.891577	31.3383	0.424338	22.001	0.594663
Right inferior occipital	-5.41375	0.890585	-21.895	0.569117	-25.6696	0.494603	-19.6215	0.615057	-31.1571	0.42995	-19.2962	0.627183	-54.259	0.153086	-27.0923	0.471903	-12.247	0.756861	-27.7778	0.458526	-24.4429	0.546687
Left fusiform	58.2421	0.193404	56.4143	0.203196	65.6939	0.142139	62.9271	0.160294	80.5828	0.0811154	47.0921	0.292425	64.5577	0.159418	42.8235	0.393176	67.4937	0.13297	76.0236	0.0951456	62.1851	0.185328
Right fusiform	2.58102	0.958267	58.955	0.242209	-17.584	0.71682	29.5758	0.525074	-9.07224	0.847047	7.39391	0.875462	29.0284	0.539369	26.1575	0.596575	-9.57147	0.840461	36.5794	0.456188	15.4043	0.659747
Left postcentral gyrus	29.8864	0.611482	75.0017	0.204075	17.643	0.769537	63.0806	0.270679	27.2874	0.650082	66.3653	0.271932	61.5224	0.277933	69.3481	0.265543	72.6928	0.218938	20.2316	0.732191	50.3059	0.427239
Right postcentral gyrus	27.2807	0.634018	4.12127	0.941232	67.1641	0.255918	14.7752	0.793848	57.8965	0.290697	32.7627	0.562631	25.0583	0.650202	23.3769	0.688599	63.8611	0.250012	41.176	0.491627	35.7473	0.555878
Left superior parietal	-15.9127	0.697248	-28.534	0.488216	-27.1701	0.50447	-56.1688	0.156366	-40.7398	0.316827	-45.8357	0.262996	-33.258	0.422955	-34.3343	0.420171	-33.7895	0.429387	-104.766	0.0108241	-42.0508	0.370946
Right superior parietal	0.879592	0.983963	20.8395	0.633554	11.852	0.789296	6.22601	0.883983	-10.3662	0.81166	11.695	0.788024	-12.671	0.770067	3.98247	0.927763	-3.67654	0.934303	-0.267846	0.995177	2.84929	0.851779
Left inferior parietal	24.8529	0.604739	-15.6585	0.733096	13.7181	0.769042	2.69261	0.953974	49.5012	0.288835	3.56027	0.941133	-9.15019	0.841287	39.5836	0.422567	2.50446	0.956707	-32.4226	0.49089	7.91818	0.700227
Right inferior parietal	2.8711	0.926777	-7.61501	0.809293	-6.94555	0.8351	1.79784	0.953361	6.97851	0.826298	-6.58337	0.832039	-8.81108	0.787527	3.51723	0.913487	1.87358	0.956049	19.6199	0.547737	0.670313	0.838767
Left supramarginal	-22.4954	0.523529	-11.8149	0.746481	30.3078	0.41543	-5.61381	0.872771	-26.3708	0.454311	-7.47053	0.858513	2.17418	0.950299	-22.1518	0.549925	10.3798	0.774108	-3.64678	0.922283	-5.67021	0.706765
Right supramarginal	61.8409	0.168829	82.6561	0.0525655	80.2589	0.0654505	61.7409	0.16466	91.5905	0.043584	49.7938	0.251392	82.8117	0.0596648	88.5737	0.0487195	49.8772	0.252981	67.6137	0.129194	71.6757	0.123704
Left angular	-28.3039	0.450771	4.95257	0.890786	-41.1461	0.301465	-17.8598	0.621673	-44.506	0.244008	-25.9763	0.480409	-24.6453	0.488805	-24.7335	0.525163	-17.7712	0.645164	-19.0218	0.598831	-23.9011	0.524708
Right angular	-13.7858	0.72719	-39.4319	0.330009	11.4514	0.771036	-14.7522	0.706154	-46.3033	0.239982	-36.4838	0.367436	-30.8515	0.409803	-38.9043	0.31855	-29.2758	0.466559	-67.0061	0.0940983	-30.5343	0.443082
Left precuneus	-18.8693	0.737929	-27.8478	0.593297	-32.7602	0.547015	-25.7716	0.617859	-22.9635	0.682421	43.4118	0.429775	-2.41847	0.963104	-63.6191	0.242652	-18.7834	0.72174	-15.8665	0.771989	-18.5488	0.630778
Right precuneus	68.9127	0.172276	72.7372	0.11571	4.72112	0.923218	72.3223	0.136616	79.7018	0.103592	22.2716	0.646565	71.2809	0.142727	39.3047	0.427771	88.2566	0.0703527	161.939	0.0012002	68.1448	0.274003
Left paracentral lobule	-105.029	0.00247913	-60.4885	0.0853439	-114.898	0.00166901	-84.8535	0.0165012	-82.7455	0.0211894	-111.647	0.00177102	-96.6354	0.00665467	-95.8991	0.00855922	-103.794	0.00303061	-81.6924	0.0203003	-93.7683	0.0167498
Right paracentral lobule	-42.1298	0.202015	-48.5306	0.127013	-87.5424	0.0082967	-71.3221	0.0165282	-47.5656	0.140994	-40.4531	0.207376	-58.2424	0.0617865	-55.564	0.0720648	-62.8901	0.058872	-76.1267	0.0142394	-59.0367	0.0909187
Left caudate	29.9583	0.514976	31.3639	0.51179	50.17	0.282207	36.0253	0.423336	39.1322	0.41315	75.5644	0.11931	10.4737	0.819295	-3.11707	0.948672	3.90294	0.93389	46.7643	0.309595	32.0238	0.527622
Right caudate	31.3687	0.500395	9.41794	0.834943	24.6146	0.586656	8.70811	0.852054	35.675	0.44168	27.0153	0.574241	10.7842	0.807609	26.9957	0.562312	30.9315	0.516459	2.6463	0.957075	20.8157	0.663342
Left putamen	0.662756	0.989085	29.5899	0.526221	6.0245	0.900746	36.8038	0.434082	8.99258	0.847089	62.782	0.189217	25.9549	0.568279	9.82928	0.836919	52.1938	0.297802	30.4722	0.540582	26.3306	0.613002
Right putamen	-84.1807	0.0265362	-81.7512	0.0213979	-100.902	0.00454331	-69.4085	0.0643468	-90.6898	0.012555	-66.5382	0.0611166	-87.545	0.0132082	-92.3641	0.00988928	-98.6222	0.00881567	-84.0876	0.0187751	-85.6089	0.0241184
Left pallidum	22.368	0.427978	20.5667	0.478551	43.6816	0.128913	24.8538	0.406143	62.545	0.0390558	11.9866	0.67653	22.4366	0.426567	52.6595	0.0851002	29.6388	0.330846	22.1319	0.416162	31.2868	0.341584
Right pallidum	70.0905	0.00791759	58.409	0.0379956	76.8262	0.00460354	39.0292	0.149674	54.8698	0.0391062	49.3593	0.068187	46.0741	0.0977179	53.2708	0.0487409	60.9882	0.023335	74.2736	0.00804708	58.3191	0.0485325
Left thalamus	15.1759	0.745243	-17.0218	0.718034	13.068	0.780182	22.575	0.616392	6.75205	0.882399	33.5685	0.463964	49.1779	0.287066	29.8975	0.519792	36.2464	0.417946	25.0712	0.587834	21.4511	0.601885
Right thalamus	118.55	0.00948662	153.499	0.0018312	136.094	0.00187022	93.7461	0.0333982	130.846	0.00563471	76.6173	0.100249	103.342	0.0208919	142.932	0.00197056	147.861	0.001784	135.04	0.0028087	123.853	0.0179925
Left Heschl	17.1558	0.293189	33.607	0.0329069	35.8153	0.0180574	18.0422	0.228295	22.2805	0.145895	23.7035	0.119252	36.5439	0.0144952	17.6764	0.230331	12.7548	0.415989	14.8216	0.316585	23.2401	0.1815
Right Heschl	30.4887	0.041407	16.6195	0.234402	-3.68114	0.810354	16.0887	0.255525	27.8148	0.0528448	31.7738	0.0223586	27.2115	0.0514888	20.7541	0.146512	25.1225	0.0836447	22.2859	0.120555	21.4478	0.181909
Left superior temporal	94.2213	0.0889806	23.3753	0.653434	61.0706	0.251442	19.0314	0.726617	53.1296	0.31703	70.578	0.198942	77.7061	0.141446	53.6113	0.328596	75.1736	0.165838	69.2038	0.209158	59.7101	0.308148
Right superior temporal	101.91	0.0432431	17.6966	0.687706	41.2846	0.363968	41.2891	0.359046	60.0909	0.20223	67.2231	0.132534	36.3446	0.417602	65.0898	0.155577	32.7651	0.4753	37.0995	0.415259	50.0793	0.325247
Left superior temporal pole	106.571	0.0164574	89.4982	0.03196	50.8317	0.236084	86.124	0.0409037	124.846	0.00309053	104.688	0.0112207	89.3854	0.0330612	100.29	0.0192706	104.223	0.0127431	114.583	0.00653072	97.104	0.0411322
Right superior temporal pole	-88.6512	0.0374051	-67.1355	0.099674	-75.1596	0.0803974	-64.7441	0.124846	-35.9575	0.409445	-115.134	0.00699765	-70.4029	0.0893155	-87.5993	0.0465712	-100.373	0.0204951	-63.2178	0.147042	-76.8375	0.106219
Left middle temporal	78.2511	0.197548	59.6074	0.307045	58.2813	0.35678	94.0752	0.119062	73.9506	0.22123	94.5323	0.123533	59.184	0.335759	66.2359	0.271146	62.3965	0.304601	50.3141	0.436578	69.6829	0.267328
Right middle temporal	83.5514	0.122827	88.9481	0.0976532	82.8369	0.120242	74.3352	0.158333	58.2954	0.262272	80.6688	0.139342	68.1334	0.180665	58.42	0.262337	80.9176	0.140434	77.9371	0.139629	75.4044	0.162373
Left middle temporal pole	47.5157	0.244969	25.1745	0.512132	-14.3401	0.713536	22.5424	0.569618	16.2007	0.684648	-12.9775	0.744426	-3.52637	0.931947	-11.7799	0.777094	-31.1414	0.451303	8.06441	0.845608	4.57325	0.647528
Right middle temporal pole	7.76	0.850714	27.6536	0.53697	-24.5876	0.580738	36.3484	0.381206	-9.35521	0.820864	12.4465	0.770508	17.8032	0.665726	23.8848	0.590974	15.6225	0.69741	3.09909	0.944262	11.0675	0.683937
Left inferior temporal	171.976	0.0104075	160.803	0.0119616	146.338	0.0218959	75.6838	0.241552	122.873	0.0644734	91.8999	0.159881	142.903	0.0234547	153.236	0.021211	137.645	0.0407547	128.383	0.0542993	133.174	0.0649891
Right inferior temporal	-29.2538	0.627731	-13.9784	0.813471	-87.7223	0.131455	-48.871	0.404028	-24.0404	0.683919	-76.1853	0.21041	-56.4217	0.336397	-12.1608	0.842957	3.78222	0.95036	-76.4658	0.238218	-42.1317	0.523895
Connectome and Clinical Model
	Fold1		Fold2		Fold3		Fold4		Fold5		Fold6		Fold7		Fold8		Fold9		Fold10		MeanCoeff	MeanPvalue
	Coef	p value	Coef	p value	Coef	p value	Coef	p value	Coef	p value	Coef	p value	Coef	p value	Coef	p value	Coef	p value	Coef	p value
lobe	-0.281355	0.0852974	-0.139419	0.391785	-0.164168	0.3194	-0.044651	0.781687	-0.153182	0.329781	-0.178549	0.302948	-0.153556	0.340097	-0.134778	0.433545	-0.196454	0.224861	-0.15123	0.363029	-0.159734	0.357243
multifocal	-0.181774	0.723836	0.89428	0.0583735	0.47106	0.304955	0.132009	0.790909	0.149925	0.756453	0.584344	0.226751	-0.119599	0.809678	0.569022	0.236688	0.443918	0.368431	0.727622	0.140647	0.367081	0.441672
hemisphere	-0.189734	0.585866	-0.00414792	0.990603	-0.0195202	0.955873	-0.12615	0.727041	-0.0702108	0.842628	-0.265812	0.464612	-0.12986	0.707927	-0.115197	0.755643	-0.529845	0.139872	0.148156	0.683889	-0.130232	0.685395
age	-0.00484475	0.69252	0.000643374	0.961103	-0.00967412	0.461122	0.00561105	0.650808	-0.00160713	0.900035	0.00163248	0.898107	-0.009201	0.456318	0.000852448	0.943405	-0.0121361	0.348295	-0.000771825	0.949686	-0.00294955	0.72614
gender	-1.08444	0.0149717	-0.661516	0.142508	-1.20271	0.00800179	-0.952496	0.024079	-1.01804	0.0206607	-1.13816	0.0123653	-1.33778	0.00278583	-1.03279	0.0186125	-1.24519	0.00528254	-1.18611	0.00743317	-1.08592	0.02567
brain volume	0.00570545	0.00626776	0.00326647	0.106665	0.00552701	0.00528165	0.00454321	0.0193694	0.00517506	0.0118402	0.0040557	0.0387281	0.00486062	0.0133151	0.00445117	0.030286	0.00508493	0.011517	0.00570588	0.00518594	0.00483755	0.0248456
network degree	-0.00810801	0.0444796	-0.00643801	0.0919646	-0.00385253	0.335585	-0.00655635	0.0900425	-0.00612628	0.131875	-0.00499047	0.206194	-0.00505818	0.189693	-0.00788825	0.0516415	-0.00695051	0.0831413	-0.00948053	0.0190953	-0.00654491	0.124371
network size	-0.00033535	0.938999	-0.00497497	0.28486	-0.00118885	0.809277	-0.000743623	0.870016	-0.000636102	0.892623	0.00243157	0.660124	0.00137625	0.768501	0.00252453	0.591648	0.00543752	0.244891	0.000346194	0.943973	0.000423716	0.700491
Left precentral gyrus	-3.76392	0.953753	-12.0035	0.848342	-10.3609	0.864998	29.7119	0.633754	33.1859	0.605006	63.1499	0.321374	29.9789	0.637775	19.6574	0.754425	-14.862	0.818516	15.9922	0.803075	15.0686	0.724102
Right precentral gyrus	10.1395	0.859705	-45.7633	0.406378	64.9968	0.250546	6.78686	0.901034	-29.7795	0.604401	18.2449	0.75193	2.51767	0.963468	25.0889	0.65554	-30.074	0.59815	41.5241	0.482912	6.36819	0.647406
Left superior frontal gyrus	22.0257	0.760969	84.7551	0.22538	70.5894	0.318028	94.5548	0.18492	38.2738	0.60056	23.1155	0.741827	-6.75201	0.922969	57.5721	0.421452	26.4223	0.710834	144.668	0.0458011	55.5225	0.493274
Right superior frontal gyrus	-38.2361	0.511115	-11.0053	0.854177	-34.177	0.571149	30.2552	0.60668	24.2369	0.683189	-64.2654	0.269026	-45.7331	0.415298	-20.9395	0.719908	8.72127	0.883063	-32.4839	0.589642	-18.3627	0.610325
Left superior orbitofrontal gyrus	3.85914	0.924022	0.846323	0.982905	14.599	0.715556	11.7478	0.764383	-37.1644	0.350186	-39.7726	0.313827	-7.80349	0.841569	9.87471	0.807698	-26.408	0.509559	50.6158	0.213363	-1.96058	0.642307
Right superior orbitofrontal gyrus	-40.9745	0.351964	-45.218	0.280737	-39.0862	0.357593	-11.3955	0.787357	-27.0005	0.52024	-21.7815	0.626116	24.4101	0.564018	-16.9181	0.696865	-25.7051	0.551711	-25.2833	0.559654	-22.8953	0.529625
Left middle frontal gyrus	5.38295	0.932777	41.7582	0.50702	51.4212	0.417799	6.35749	0.921639	67.166	0.309754	64.448	0.337829	-2.05396	0.973458	32.3289	0.625281	-2.84634	0.965599	23.5438	0.729741	28.7506	0.67209
Right middle frontal gyrus	-19.4621	0.771785	-5.80302	0.929605	-49.1239	0.451089	-35.3656	0.594038	-80.8432	0.231828	-82.7303	0.213293	-52.5174	0.414462	-49.5658	0.463824	-45.6889	0.494363	-56.3131	0.417397	-47.7413	0.498168
Left middle orbitofrontal gyrus	29.9705	0.530771	35.2851	0.439823	-41.3653	0.34849	25.7674	0.548586	2.60738	0.953306	45.5228	0.334751	34.0583	0.443234	10.3991	0.821816	-1.60349	0.972879	40.0815	0.390225	18.0723	0.578388
Right middle orbitofrontal gyrus	19.0944	0.624032	2.00782	0.9575	11.4366	0.752185	25.6908	0.478926	14.7262	0.70505	-2.50305	0.946779	2.51372	0.946232	18.9418	0.614065	-2.91424	0.936496	-13.8874	0.730114	7.51067	0.769138
Left inferior opercularis	-19.4781	0.592606	23.3744	0.491338	6.79934	0.845765	-7.30146	0.827571	3.29953	0.924016	2.17991	0.94726	0.85091	0.980128	21.5689	0.537389	48.1322	0.16275	32.932	0.330938	11.2358	0.663976
Right inferior opercularis	-30.1969	0.3577	-56.2336	0.0974914	-62.837	0.0677754	-34.2386	0.305448	-41.9825	0.21914	-40.6976	0.234914	-29.5359	0.368293	-43.853	0.216704	-27.328	0.40814	19.7528	0.592973	-34.715	0.286858
Left inferior triangularis	-136.88	0.0095944	-102.574	0.0388274	-83.8779	0.104293	-95.4531	0.0658972	-116.524	0.0191528	-98.9186	0.0538712	-129.59	0.00993801	-111.867	0.0246278	-103.877	0.0490764	-85.7885	0.0951081	-106.535	0.0470386
Right inferior triangularis	-21.4764	0.621567	13.7422	0.751622	-54.2483	0.265147	-0.515668	0.990354	-40.3202	0.347452	-16.5348	0.709921	-22.0116	0.612668	11.0114	0.813974	-19.8723	0.642819	-48.6113	0.269702	-19.8837	0.602523
Left inferior orbitofrontal	-34.2441	0.506611	-32.0868	0.487814	-13.9785	0.772892	-29.8976	0.536814	7.01803	0.883538	26.9777	0.591201	39.449	0.407524	8.77435	0.851946	11.9491	0.802189	-13.8126	0.771482	-2.98514	0.661201
Right inferior orbitofrontal	60.7112	0.238626	32.6475	0.518683	12.422	0.806918	41.8526	0.389185	44.0873	0.364097	36.8562	0.454134	60.9885	0.211883	37.8171	0.460004	50.8573	0.319261	52.4875	0.310425	43.0727	0.407322
Left rolandic operculum	-66.0913	0.0426009	-44.2868	0.179532	-52.2662	0.0837854	-60.4254	0.0597015	-82.8755	0.00912875	-45.3051	0.143882	-33.6627	0.304728	-70.2381	0.0403759	-73.0219	0.0229741	-81.1112	0.0130772	-60.9284	0.0899786
Right rolandic operculum	-107.946	0.00192328	-125.371	0.000667441	-119.677	0.00190117	-89.7799	0.00777471	-121.524	0.000861676	-102.013	0.00494002	-108.237	0.00168433	-110.818	0.00366672	-88.7955	0.0150186	-125.333	0.000612306	-109.949	0.00390502
Left supplementary motor area	29.0428	0.582824	11.185	0.822413	31.467	0.538216	-23.5811	0.62661	20.5892	0.695622	24.7699	0.625473	33.1615	0.501462	32.5407	0.535928	28.7896	0.576134	12.8766	0.812931	20.0841	0.631761
Right supplementary motor area	72.9178	0.127207	30.7847	0.482288	-30.854	0.502433	41.0376	0.366948	5.37372	0.906529	-22.6688	0.63028	16.7077	0.714459	8.93692	0.844614	49.4515	0.286728	19.3832	0.673685	19.107	0.553517
Left olfactory	-3.23786	0.915843	-24.8682	0.391592	24.9472	0.396159	6.11703	0.827914	-0.642415	0.983353	8.60044	0.772802	9.4002	0.74067	-22.1941	0.452314	-4.88287	0.867258	0.744434	0.979768	-0.601625	0.732767
Right olfactory	14.7882	0.473913	13.4939	0.534841	-4.181	0.834887	31.2067	0.142337	11.2822	0.617332	26.8012	0.210368	34.1491	0.112987	13.0731	0.552043	28.0265	0.177193	35.26	0.107878	20.39	0.376378
Left medial superior frontal	34.149	0.54222	44.3477	0.44145	23.8869	0.675446	64.708	0.272002	17.2734	0.769112	16.4403	0.772704	46.1592	0.405105	31.3998	0.577606	17.1218	0.769877	5.22376	0.929972	30.071	0.615549
Right medial superior frontal	70.9007	0.21867	96.9446	0.0859067	100.443	0.0769804	112.198	0.0463587	108.462	0.0685661	89.864	0.121563	46.1888	0.419077	55.6082	0.343018	58.2508	0.32064	137.508	0.0176044	87.6367	0.171838
Left medial orbitofrontal	-42.303	0.100056	-55.8769	0.0297741	-37.7045	0.155595	-53.4718	0.0435536	-48.7135	0.0849259	-28.3465	0.284794	-45.4638	0.0802663	-43.1439	0.101756	-19.5289	0.451944	-30.7589	0.240072	-40.5312	0.157274
Right medial orbitofrontal	-6.39364	0.836316	-11.1565	0.704994	-2.40773	0.935604	-24.4726	0.398444	-23.8426	0.427715	-13.9545	0.636658	-20.924	0.463647	-30.2706	0.314544	1.77088	0.950145	-29.8882	0.300126	-16.154	0.596819
Left rectus	20.7306	0.573429	11.5336	0.720562	56.7659	0.0889012	3.86715	0.910043	58.1397	0.106513	25.113	0.45209	33.0762	0.331022	32.3766	0.331776	22.925	0.511403	0.602528	0.985844	26.513	0.501158
Right rectus	-9.92746	0.755512	12.3553	0.706105	29.0077	0.404373	-18.6444	0.571152	-4.28031	0.898078	-6.03723	0.850954	-20.613	0.530364	-28.8193	0.36164	-17.4149	0.594658	-22.9709	0.49984	-8.73446	0.617268
Left insula	-67.0797	0.185866	-32.5611	0.501213	-55.3429	0.252897	-79.4141	0.10436	-63.6262	0.19995	-57.471	0.277016	-77.4956	0.107831	-57.0534	0.261609	-66.7416	0.168089	-68.5219	0.1699	-62.5307	0.222873
Right insula	40.4853	0.383821	0.292403	0.994651	45.6891	0.289434	-8.00853	0.857997	-0.666526	0.988072	28.9166	0.520533	12.6828	0.778353	47.0676	0.302822	16.3789	0.722016	50.8805	0.24793	23.3718	0.608563
Left anterior cingulum	-23.345	0.566521	-45.173	0.255873	22.3128	0.605253	-7.85048	0.845011	16.9153	0.686828	0.229711	0.995672	34.35	0.409615	2.7369	0.946864	3.05512	0.939177	-42.2501	0.306948	-3.90189	0.655776
Right anterior cingulum	-176.844	4.15393e-06	-141.921	0.000151846	-166.682	2.11125e-05	-106.707	0.0046683	-129.061	0.000492671	-129.636	0.000546307	-126.005	0.000338598	-116.224	0.00364816	-91.9127	0.018098	-134.339	0.000322108	-131.933	0.00282913
Left middle cingulum	-19.5982	0.704343	24.0261	0.62382	-12.3837	0.795441	46.0017	0.349604	6.23067	0.902854	7.86942	0.874617	20.5754	0.680799	9.63297	0.847517	-15.4328	0.764307	-2.90123	0.954717	6.40203	0.749802
Right middle cingulum	-0.153291	0.997177	-16.3589	0.694832	15.117	0.736305	-9.38228	0.821041	-27.6958	0.531763	2.49092	0.953095	-7.94658	0.849891	-19.9562	0.633711	19.1723	0.665647	1.90651	0.968702	-4.28063	0.785216
Left posterior cingulum	3.30736	0.927544	-19.8128	0.596802	-1.28267	0.973596	21.3479	0.580254	1.56426	0.966855	1.41979	0.970062	-22.0157	0.550949	-8.06219	0.827391	2.02792	0.956362	1.68123	0.965028	-1.98249	0.831484
Right posterior cingulum	-37.8495	0.321624	-53.0921	0.154304	-78.046	0.0356518	-46.4822	0.216556	-28.5571	0.454073	-66.616	0.0760729	-53.4036	0.1431	-37.1069	0.321167	-27.2944	0.488955	-70.2905	0.0527624	-49.8738	0.226426
Left hippocampus	-34.7642	0.467224	-7.30082	0.872607	39.0771	0.398048	-41.2681	0.340215	-7.94642	0.869666	-20.8564	0.655516	-44.2428	0.324932	-20.3744	0.64547	-27.4383	0.546209	6.66007	0.888694	-15.8454	0.600858
Right hippocampus	-86.2127	0.0234074	-114.375	0.00310838	-101.978	0.00894844	-104.759	0.00471802	-73.6426	0.061041	-81.1368	0.0318256	-108.763	0.00256751	-101.571	0.0115024	-106.381	0.0068722	-98.3245	0.00898226	-97.7144	0.0162973
Left parahippocampus	-23.799	0.589792	-62.5073	0.132508	-15.5509	0.711539	-30.371	0.481232	-20.5671	0.63723	-14.5206	0.738247	-20.9732	0.639234	-3.74807	0.932893	-38.1009	0.404121	-35.9007	0.394734	-26.6039	0.566153
Right parahippocampus	-7.33612	0.860889	8.14063	0.838227	-4.37541	0.915046	-17.9881	0.645552	-33.0928	0.419371	-4.23274	0.916523	-5.17504	0.899485	-16.1612	0.684331	5.18786	0.899567	-33.3687	0.428566	-10.8402	0.750756
Left amygdala	22.502	0.347091	21.0096	0.343144	37.2414	0.133175	40.6427	0.0850375	8.53197	0.713886	3.93064	0.872713	34.9384	0.14683	18.393	0.459148	26.1573	0.272472	34.4333	0.145329	24.7781	0.351883
Right amygdala	18.7724	0.383903	42.6979	0.044495	52.2611	0.0225682	34.3689	0.106933	44.3255	0.0488991	24.1383	0.272902	21.3817	0.324955	39.2341	0.09853	29.8439	0.169856	27.2239	0.205426	33.4248	0.167847
Left calcarine	1.08765	0.979226	17.1629	0.666136	2.62168	0.948437	14.9554	0.7219	-4.03194	0.921342	1.26124	0.975205	-18.6592	0.660047	21.4283	0.606174	-10.0056	0.808738	12.8091	0.760587	3.86295	0.804779
Right calcarine	-82.2233	0.0206981	-113.485	0.00317801	-98.091	0.00647586	-64.3077	0.060206	-82.5508	0.02159	-80.6448	0.0219551	-79.9923	0.027104	-57.7563	0.117552	-100.154	0.00611906	-90.8965	0.0203993	-85.0101	0.0305278
Left cuneus	-72.5202	0.0452015	-97.7659	0.00753185	-73.4421	0.0398881	-87.9785	0.0160105	-91.5631	0.00998916	-85.0541	0.0146594	-41.5462	0.258542	-67.1151	0.0635345	-81.2432	0.0219036	-58.1793	0.103556	-75.6408	0.0580816
Right cuneus	36.637	0.311814	-10.9372	0.763223	-4.46215	0.905565	26.267	0.458638	5.23675	0.890885	-9.53317	0.805674	18.4158	0.608682	23.6461	0.537709	36.8028	0.338911	43.2885	0.247092	16.5361	0.586819
Left lingual gyrus	-20.551	0.664297	-37.4936	0.424331	-86.2382	0.0682664	-72.275	0.131095	-69.4347	0.127811	-80.0691	0.0892882	-49.7919	0.284798	-56.7739	0.253973	-73.0345	0.132638	-109.727	0.0169569	-65.5389	0.219345
Right lingual gyrus	57.7283	0.201061	97.153	0.0355418	97.3962	0.0283066	34.4795	0.478015	76.7228	0.114727	72.6552	0.123207	65.4125	0.150114	106.999	0.0200923	76.8017	0.0953232	78.9811	0.100814	76.433	0.13472
Left superior occipital	50.273	0.273376	72.9204	0.123271	68.0965	0.144755	76.2002	0.124685	36.3407	0.444902	78.5636	0.118711	88.5556	0.0675457	64.1633	0.19393	35.1806	0.466414	40.2392	0.40959	61.0533	0.236718
Right superior occipital	85.1018	0.0482076	83.4917	0.0502093	102.245	0.0347806	83.4201	0.0458052	101.055	0.0207296	70.668	0.103774	57.9892	0.18299	84.1732	0.0621978	69.3764	0.120256	80.0242	0.0678002	81.7544	0.0736751
Left middle occipital	-132.634	0.0272771	-153.869	0.0102109	-129.734	0.0289066	-99.8104	0.103222	-126.392	0.0438684	-98.5348	0.107228	-87.7625	0.141748	-140.114	0.0243822	-105.065	0.0996962	-166.539	0.00877687	-124.046	0.0595317
Right middle occipital	27.4943	0.562268	-3.49451	0.940899	13.4444	0.781855	-11.1366	0.816974	29.1648	0.540553	-9.50388	0.842413	-18.4453	0.701178	10.1819	0.846791	12.5582	0.800533	26.8273	0.594106	7.70905	0.742757
Left inferior occipital	28.6859	0.475533	32.47	0.406663	31.075	0.440945	7.46765	0.849327	54.6502	0.188443	18.487	0.658364	22.1478	0.57225	25.7252	0.535276	1.03156	0.979068	36.145	0.365407	25.7885	0.547128
Right inferior occipital	10.0699	0.803874	-18.6253	0.634861	-27.5517	0.481728	-18.1431	0.650786	-27.6105	0.493541	-7.74283	0.848078	-64.1017	0.0988759	-18.5376	0.6264	-2.56093	0.950335	-17.7852	0.63628	-19.2589	0.622476
Left fusiform	53.1028	0.242596	49.819	0.270162	64.6846	0.154287	69.7699	0.127697	81.8316	0.0776222	46.0374	0.306549	66.1829	0.15217	35.3997	0.477981	57.5022	0.212019	78.7289	0.0885161	60.3059	0.21096
Right fusiform	8.99734	0.862108	44.4729	0.39114	-16.0781	0.747292	31.399	0.515356	-3.40309	0.944671	6.64168	0.892112	42.9706	0.381697	17.9742	0.7243	-21.8509	0.66075	36.1835	0.472398	14.7307	0.659183
Left postcentral gyrus	16.5948	0.781584	71.3185	0.237135	0.922729	0.987869	40.8089	0.482953	15.0534	0.802954	57.9923	0.344232	40.8631	0.478688	42.0321	0.509685	48.3943	0.422943	-5.58712	0.927117	32.8393	0.597516
Right postcentral gyrus	59.5031	0.297283	15.1361	0.788318	107.776	0.0790278	38.2508	0.513831	80.4769	0.150729	50.9288	0.381902	74.1719	0.195267	40.1355	0.500015	109.592	0.0598769	66.2933	0.268819	64.2265	0.323507
Left superior parietal	-7.21976	0.864132	-29.3474	0.482911	-33.2078	0.430735	-59.6672	0.138379	-43.9403	0.288894	-58.8358	0.1573	-29.5997	0.488354	-39.5309	0.357518	-35.5189	0.413344	-109.886	0.00854738	-44.6754	0.363012
Right superior parietal	3.50982	0.93797	17.3867	0.697448	12.4266	0.781665	2.5749	0.952555	-9.64994	0.828229	16.3094	0.712485	-23.3591	0.604625	8.39175	0.854693	-17.0802	0.713411	2.35422	0.958733	1.28642	0.804181
Left inferior parietal	35.0276	0.471131	-9.70119	0.835828	26.6483	0.577486	0.435835	0.992753	58.7628	0.222534	22.1777	0.657657	-1.9392	0.967412	40.162	0.429261	14.9535	0.755652	-34.3056	0.479882	15.2222	0.638959
Right inferior parietal	2.81918	0.928569	-10.8776	0.732125	-17.4548	0.601833	3.15304	0.918378	2.1171	0.947611	-7.70848	0.801528	-18.829	0.580367	-1.74345	0.957418	-5.11276	0.880255	11.3581	0.728784	-4.22786	0.807687
Left supramarginal	-54.4855	0.128061	-22.6925	0.562471	8.96651	0.813204	-24.3706	0.504221	-48.7717	0.182742	-20.7267	0.624338	-28.726	0.422959	-34.8629	0.358622	-21.7824	0.563923	-21.0993	0.585417	-26.8551	0.474596
Right supramarginal	44.5493	0.337006	79.234	0.0663439	85.0244	0.056412	56.4479	0.211744	86.9502	0.0590587	57.1592	0.203835	82.224	0.06856	87.3005	0.0601501	29.6694	0.515686	71.3648	0.116562	67.9924	0.169536
Left angular	-40.3882	0.291985	-6.0014	0.870922	-45.114	0.273506	-21.0255	0.565058	-50.4011	0.195995	-39.2871	0.297478	-32.7338	0.374657	-26.2305	0.507287	-26.884	0.494736	-21.5713	0.558537	-30.9637	0.443016
Right angular	-28.1282	0.484277	-36.5039	0.37047	8.98447	0.823601	-19.8817	0.613172	-54.2055	0.169297	-55.0777	0.182394	-49.7478	0.196693	-50.8627	0.20162	-51.1823	0.210006	-82.9155	0.0426274	-41.9521	0.329416
Left precuneus	-30.469	0.597815	-41.3375	0.439243	-44.6976	0.413249	-25.0691	0.631139	-14.9805	0.793043	22.383	0.691606	-4.60928	0.931531	-63.0944	0.256009	-21.0209	0.698198	-11.6601	0.832165	-23.4555	0.6284
Right precuneus	46.0229	0.373023	63.6261	0.184337	-9.40832	0.848431	53.209	0.296724	63.7627	0.203865	7.55135	0.877918	58.5615	0.236907	18.4448	0.718	78.3605	0.124454	144.7	0.00512085	52.483	0.386878
Left paracentral lobule	-111.375	0.00136225	-44.2296	0.220516	-101.501	0.00492909	-76.4223	0.0339324	-81.2557	0.0257662	-97.2334	0.00734548	-81.0444	0.0223919	-93.8474	0.0103392	-94.0789	0.00785935	-73.953	0.0365623	-85.4941	0.0371004
Right paracentral lobule	-38.9219	0.24532	-34.4774	0.295717	-84.3584	0.0127892	-64.088	0.0362104	-42.4156	0.191235	-42.0386	0.196774	-51.1246	0.122831	-52.4622	0.0969633	-37.709	0.270571	-63.5986	0.0440729	-51.1194	0.151248
Left caudate	22.4531	0.633023	27.4652	0.571504	53.132	0.265257	32.5861	0.469524	34.346	0.473288	72.3512	0.140809	12.3744	0.792479	-15.5158	0.753772	-3.06071	0.947866	41.2727	0.370861	27.7404	0.541838
Right caudate	39.8469	0.400138	24.1334	0.602005	44.2139	0.349115	16.729	0.723787	41.0747	0.386247	28.326	0.565932	25.03	0.579829	35.7035	0.460935	49.6455	0.318968	12.1099	0.811335	31.6813	0.519829
Left putamen	-1.62368	0.973551	38.1741	0.418983	1.70979	0.972193	35.0619	0.459758	1.85363	0.969137	64.135	0.190705	7.53882	0.875206	8.24582	0.865193	55.1361	0.28736	21.7511	0.655354	23.1983	0.666744
Right putamen	-89.0734	0.0246753	-75.7293	0.0449126	-92.5613	0.0125544	-57.2087	0.14222	-89.8576	0.0165849	-48.1305	0.202014	-73.4583	0.0485645	-86.195	0.0203947	-73.4197	0.0670599	-80.851	0.0293297	-76.6485	0.060831
Left pallidum	24.6725	0.393546	23.9976	0.411022	50.5001	0.0838977	25.168	0.401821	63.7103	0.0375502	16.6089	0.56623	25.2118	0.378779	50.5767	0.0958599	32.725	0.289266	22.9084	0.40034	33.6079	0.305831
Right pallidum	66.0642	0.0110278	62.4245	0.025687	67.8536	0.0120559	31.1414	0.25277	51.7996	0.0499747	36.417	0.18522	27.8938	0.330831	47.3239	0.0796956	46.5991	0.0872233	67.2377	0.0148999	50.4755	0.104939
Left thalamus	11.7248	0.80374	-6.90004	0.88685	16.4557	0.729826	31.2218	0.497221	13.9	0.767446	48.6622	0.302282	54.0234	0.249643	31.3719	0.50577	40.727	0.38008	35.1221	0.460798	27.6309	0.558366
Right thalamus	112.003	0.0179697	145.372	0.00423275	138.358	0.00240963	88.9114	0.0486592	136.374	0.0047609	75.825	0.12057	104.105	0.0244722	142.599	0.00256542	154.278	0.00224768	131.426	0.00543977	122.925	0.0233328
Left Heschl	22.8918	0.193877	25.2374	0.120805	31.666	0.054234	18.2704	0.256841	26.0037	0.11214	21.2492	0.197556	37.6361	0.0189541	14.8122	0.35288	5.13173	0.760397	8.51385	0.586831	21.1412	0.265452
Right Heschl	31.8539	0.0361459	17.5294	0.215709	-3.27804	0.83369	13.5556	0.345511	24.4707	0.0920921	31.7098	0.0254858	24.4966	0.0876615	19.8788	0.177257	25.1404	0.0919325	19.5282	0.18334	20.4885	0.208882
Left superior temporal	82.3504	0.145388	29.4024	0.576598	61.731	0.260035	7.14278	0.89785	49.1171	0.365268	61.9011	0.263565	68.4176	0.201878	40.1774	0.473448	46.6669	0.406542	71.1392	0.203086	51.8046	0.379366
Right superior temporal	108.246	0.037524	12.9427	0.772413	38.3982	0.404333	47.7129	0.30023	54.0175	0.273804	81.8812	0.0794323	39.8744	0.391019	58.4205	0.216888	17.6263	0.710233	23.6501	0.605253	48.2769	0.379113
Left superior temporal pole	99.4863	0.0311455	98.545	0.0221331	66.0659	0.132018	90.2632	0.0384522	128.624	0.00319839	109.358	0.010476	100.181	0.0246434	112.347	0.0111654	108.988	0.0132817	129.777	0.00339588	104.363	0.028991
Right superior temporal pole	-80.1143	0.0679812	-63.4514	0.126618	-72.6778	0.0924776	-56.3308	0.191483	-38.5525	0.384897	-105.506	0.0146463	-65.8746	0.128588	-84.7718	0.0630679	-107.462	0.0164778	-47.9275	0.287339	-72.2669	0.137358
Left middle temporal	87.1431	0.167725	69.058	0.249249	57.044	0.372158	84.1792	0.172474	75.1213	0.228524	104.43	0.0962494	64.0074	0.316719	63.1148	0.303492	64.1276	0.307539	57.0535	0.391804	72.5279	0.260593
Right middle temporal	93.4864	0.0988594	110.179	0.0444144	97.5037	0.0753908	80.4284	0.13246	72.7396	0.173957	82.1346	0.135807	76.7698	0.142524	72.1446	0.178576	109.188	0.0545162	100.469	0.0682643	89.5042	0.110477
Left middle temporal pole	49.1839	0.255787	47.5989	0.25062	7.58516	0.852336	30.073	0.468512	35.0682	0.415843	12.2073	0.771062	10.535	0.808918	9.63126	0.823678	-3.53041	0.934338	24.7034	0.56947	22.3056	0.615056
Right middle temporal pole	30.113	0.48331	36.5999	0.4209	-11.7801	0.797029	48.8146	0.256902	17.0808	0.69656	38.0353	0.395664	43.9865	0.311706	44.8028	0.335507	49.4527	0.248544	27.9774	0.543339	32.5083	0.448946
Left inferior temporal	167.899	0.0135562	162.089	0.0133829	151.288	0.0212581	82.0765	0.212408	123.084	0.0704311	103.057	0.122794	132.263	0.0394625	155.647	0.0214891	143.293	0.0379068	129.953	0.0593318	135.065	0.0612021
Right inferior temporal	-37.4212	0.545445	-23.6423	0.700317	-79.9324	0.18891	-67.0313	0.267181	-37.0881	0.543842	-88.2939	0.160805	-63.7284	0.298713	-21.409	0.733202	6.2375	0.921564	-95.8664	0.149638	-50.8175	0.450962
Connectome and Clinical+ Model
	Fold1		Fold2		Fold3		Fold4		Fold5		Fold6		Fold7		Fold8		Fold9		Fold10		MeanCoeff	MeanPvalue
	Coef	p value	Coef	p value	Coef	p value	Coef	p value	Coef	p value	Coef	p value	Coef	p value	Coef	p value	Coef	p value	Coef	p value
histology	-0.234733	0.459992	-0.297699	0.371042	-0.320937	0.323674	-0.0554326	0.863445	-0.191402	0.53228	-0.217622	0.492057	0.0388081	0.899475	-0.212269	0.566494	-0.150505	0.620024	0.113949	0.716229	-0.152784	0.584471
tumor grade	-1.43558	3.16062e-09	-1.4188	9.73721e-10	-1.53137	9.34972e-10	-1.48831	1.92509e-10	-1.50154	1.92284e-10	-1.53864	3.26735e-11	-1.63165	4.67807e-11	-1.5337	1.57497e-10	-1.34184	1.00887e-08	-1.59411	1.03219e-10	-1.50155	1.5883e-09
tumor lobe	-0.175216	0.341327	-0.0776956	0.659032	0.106032	0.56363	0.0660521	0.705256	-0.0331962	0.848994	-0.0451465	0.812982	0.0440826	0.803896	0.0036071	0.984852	-0.0396243	0.824979	-0.0326996	0.86012	-0.0183805	0.740507
multifocal	-0.176461	0.74873	0.810569	0.113264	0.260608	0.601196	0.204333	0.689168	0.153144	0.767996	0.465	0.379319	-0.113928	0.826845	0.548973	0.290698	0.218686	0.68724	0.551244	0.31185	0.292217	0.541631
hemisphere	-0.349712	0.345181	-0.018478	0.96019	-0.241718	0.50637	-0.0961768	0.796899	0.0101394	0.978042	-0.407683	0.303785	0.0212885	0.953772	0.052829	0.889626	-0.39516	0.287166	0.143574	0.699715	-0.12811	0.672075
surgery extent	-0.359463	0.130157	-0.133262	0.592629	-0.64331	0.0179683	-0.139065	0.562413	-0.259096	0.280268	-0.4242	0.102327	-0.397767	0.111416	-0.20263	0.401427	-0.207076	0.399452	-0.533718	0.0384338	-0.329959	0.263649
age	0.000101433	0.993651	0.00080407	0.952003	-0.00584661	0.669203	0.00981322	0.449921	0.00669624	0.601173	-0.00059995	0.964741	-0.0114815	0.385099	0.00520324	0.682473	-0.00289426	0.829952	0.00238545	0.848531	0.000418134	0.737675
gender	-0.662175	0.172378	-0.0987478	0.833453	-0.746763	0.128552	-0.688028	0.126721	-0.529643	0.258768	-0.48175	0.312434	-0.951348	0.0477494	-0.747651	0.106636	-0.797812	0.0887538	-0.51154	0.288223	-0.621546	0.236367
brain volume	0.00531756	0.0121898	0.00184293	0.387289	0.0042889	0.0457113	0.00445898	0.0274087	0.00406386	0.0573691	0.00274901	0.185326	0.0042402	0.0417653	0.00430403	0.0469177	0.00425922	0.0426736	0.00422765	0.0499915	0.00397523	0.0896642
network degree	-0.00692281	0.0942786	-0.0046558	0.240753	-0.0017732	0.675832	-0.00589328	0.132825	-0.0045823	0.278173	-0.00403962	0.320745	-0.00328671	0.403997	-0.00658798	0.118105	-0.00592772	0.149303	-0.00763037	0.0683947	-0.00512998	0.248241
network size	-0.00505868	0.286899	-0.00835438	0.0910764	-0.004576	0.401877	-0.00219199	0.640817	-0.00358839	0.483249	0.00121309	0.840662	-0.0033476	0.495108	-0.00188502	0.713411	0.000941155	0.849509	-0.00514359	0.324835	-0.00319914	0.512744
Left amygdala	-4.78453	0.942121	-34.319	0.58719	-19.7812	0.759172	28.3586	0.653772	16.1181	0.80653	9.89244	0.877866	6.71761	0.917822	0.114569	0.998555	-23.4127	0.72475	-12.3827	0.853723	-3.34789	0.81215
Right amygdala	15.6532	0.796676	-27.1648	0.632738	63.0032	0.287453	13.6551	0.809093	4.5757	0.939462	16.7996	0.780173	0.593257	0.991743	35.879	0.54171	-19.1771	0.745432	46.9631	0.446111	15.078	0.697059
Left angular	16.1907	0.831087	43.9974	0.544199	22.4801	0.764131	62.9202	0.393705	-11.9954	0.874265	9.19024	0.902202	-8.57675	0.906565	6.1093	0.935463	3.20113	0.965694	123.97	0.0988253	26.7487	0.721614
Right angular	-67.0449	0.264708	-41.4349	0.499833	-78.4913	0.204188	-2.3669	0.968874	-6.85809	0.910014	-87.3325	0.1468	-102.608	0.079107	-44.2263	0.46759	-35.1083	0.579766	-63.7294	0.301463	-52.9201	0.442234
Left calcarine	30.7304	0.483206	30.7726	0.449541	84.5897	0.0581551	55.0177	0.189715	5.4069	0.900058	17.0754	0.70011	11.8703	0.77822	42.5176	0.348192	10.6467	0.799737	65.9299	0.125979	35.4557	0.483291
Right calcarine	-12.2077	0.794704	-45.0921	0.299277	-33.1784	0.474886	-36.5271	0.417273	-30.1876	0.515747	-10.3437	0.826315	-1.61238	0.972581	-25.1108	0.599008	-33.3247	0.472251	-19.0603	0.68219	-24.6645	0.605423
Left caudate	-10.4667	0.875255	3.08388	0.962929	-4.12404	0.952126	2.47586	0.970093	75.8022	0.266592	53.0734	0.443957	-0.700868	0.991211	34.0144	0.615445	-12.0349	0.857842	17.9554	0.796828	15.9079	0.773228
Right caudate	-51.2026	0.464252	-13.3305	0.843958	-94.4679	0.164334	-67.8318	0.312003	-96.4147	0.168927	-106.529	0.120788	-104.16	0.116404	-68.7987	0.326788	-76.4233	0.261958	-72.8903	0.306709	-75.2049	0.308612
Left anterior cingulum	60.0218	0.214585	100.299	0.0255264	16.6308	0.716113	89.2133	0.0404249	50.2368	0.265501	88.8223	0.0588934	105.619	0.0229118	65.8	0.16269	52.9511	0.248246	90.8545	0.057797	72.0448	0.181269
Right anterior cingulum	18.6482	0.65005	10.7786	0.785504	-4.85956	0.89933	13.5857	0.715578	-4.37396	0.915752	-18.5926	0.639822	-4.15023	0.915038	2.70505	0.945745	-8.14388	0.829842	-13.5577	0.747031	-0.796039	0.804369
Left middle cingulum	8.37287	0.825214	47.9128	0.179271	50.6827	0.169605	17.2882	0.614007	30.152	0.411345	32.9571	0.349163	59.7763	0.0894029	58.227	0.1108	59.6484	0.095421	63.685	0.0830265	42.8702	0.292725
Right middle cingulum	-3.8942	0.910984	5.57855	0.878773	-13.2815	0.715379	4.84588	0.892963	6.69891	0.856781	7.33615	0.843267	26.5072	0.445542	-16.0106	0.677471	10.0305	0.780543	60.8173	0.12463	8.86282	0.712633
Left posterior cingulum	-172.071	0.00218556	-139.939	0.0105315	-90.3455	0.0992384	-115.595	0.0384729	-164.649	0.00248752	-166.142	0.00261375	-152.149	0.00406655	-137.954	0.00986492	-146.553	0.00916684	-128.078	0.0178928	-141.347	0.0196521
Right posterior cingulum	-27.8892	0.544924	-1.97943	0.963876	-57.6782	0.26367	4.31479	0.922605	-44.8841	0.318024	-15.5415	0.741748	-21.5371	0.631687	-6.23219	0.896933	-22.1327	0.62132	-58.9092	0.206514	-25.2469	0.61113
Left cuneus	-47.0644	0.37056	-21.9475	0.648806	-36.0043	0.486829	-25.5492	0.600887	0.333794	0.99449	25.4489	0.620326	52.9384	0.279135	20.9922	0.664266	24.4209	0.626377	-3.82156	0.938307	-1.02527	0.622998
Right cuneus	116.72	0.0334785	91.7308	0.0889854	89.9358	0.094636	108.322	0.0398151	105.923	0.0353608	119.374	0.0269509	143.123	0.00604251	110.209	0.0470107	108.858	0.0450624	119.645	0.0336599	111.384	0.0451002
Left inferior opercularis	-24.67	0.498278	-9.26885	0.799175	-5.49827	0.874466	-17.9079	0.606465	-43.5708	0.219681	-1.12774	0.973923	0.857462	0.981155	-12.1859	0.739513	-29.5729	0.414124	-54.7373	0.137097	-19.7682	0.624388
Right inferior opercularis	-103.2	0.0029937	-105.86	0.00389533	-118.458	0.00198083	-79.5338	0.0177701	-107.727	0.00375706	-78.8727	0.0318215	-89.8172	0.00997067	-79.3925	0.0371983	-75.7793	0.0361628	-109.08	0.0034133	-94.772	0.0148964
Left inferior orbitofrontal	-12.3528	0.819943	7.18899	0.888772	8.28069	0.875891	-34.2138	0.492887	1.91352	0.971976	-22.7053	0.669258	11.3681	0.820584	32.6839	0.523021	-1.71683	0.973621	-13.3923	0.814468	-2.29458	0.785042
Right inferior orbitofrontal	88.9025	0.0700017	59.4882	0.172465	10.1493	0.828185	73.9405	0.104986	39.8511	0.381991	-4.83146	0.919356	62.9556	0.173996	34.5703	0.471425	77.8987	0.103863	53.3064	0.261612	49.6231	0.348788
Left inferior triangularis	24.7339	0.438155	4.58518	0.875374	65.2968	0.0388625	26.451	0.353077	21.0669	0.499953	37.2353	0.228727	35.64	0.230215	4.04415	0.896059	14.8055	0.621454	13.7767	0.649621	24.7635	0.48315
Right inferior triangularis	26.2237	0.199955	21.902	0.295788	14.7106	0.479421	33.9618	0.100805	28.9763	0.213069	34.1649	0.113784	41.986	0.0538388	24.0396	0.269789	36.4361	0.0849913	41.2289	0.0682859	30.363	0.187973
Left medial orbitofrontal	34.8215	0.564062	15.5263	0.800361	16.5718	0.786586	84.2527	0.180153	13.317	0.835803	30.7084	0.613944	56.2045	0.33261	45.7149	0.448873	25.5116	0.676529	-16.7751	0.789352	30.5854	0.602827
Right medial orbitofrontal	51.4058	0.392394	77.8398	0.184287	98.5203	0.100683	99.0139	0.0908268	83.6685	0.17776	83.8434	0.164889	10.3214	0.865669	71.1337	0.238716	66.5956	0.275032	122.728	0.0493317	76.507	0.253959
Left middle frontal	-32.8404	0.233725	-35.5022	0.182109	-41.8857	0.128665	-51.9168	0.0597683	-48.2456	0.100485	-16.7445	0.552677	-57.5678	0.0359881	-35.3025	0.212812	-28.1624	0.307948	-21.665	0.436053	-36.9833	0.225023
Left middle orbitofrontal	-29.2523	0.366089	-25.9503	0.419202	-13.1925	0.672036	-61.3024	0.0478164	-66.8526	0.0365883	-43.2345	0.176886	-66.6806	0.0300643	-70.5006	0.0299821	-40.5275	0.199869	-69.8713	0.0250026	-48.7364	0.200354
Right middle orbitofrontal	7.33672	0.842525	13.1441	0.693607	53.9226	0.129549	-3.17631	0.926793	58.8789	0.125101	21.8769	0.526956	55.5043	0.121157	20.8702	0.549632	20.98	0.557842	0.497188	0.988974	24.9835	0.546214
Right middle frontal	6.23782	0.857642	20.5019	0.559916	22.1258	0.548148	-5.42611	0.874423	7.66541	0.83274	-3.78143	0.915584	-26.5143	0.446421	-19.1067	0.580824	-2.92461	0.933412	-22.8684	0.528596	-2.40906	0.707771
Left superior frontal	-47.1572	0.366627	-8.18189	0.868995	-21.4684	0.66176	-82.9802	0.0964992	-62.2096	0.217236	-48.2352	0.381509	-63.1082	0.207141	-35.3812	0.508048	-40.0001	0.426104	-61.9641	0.234023	-47.0686	0.396794
Left medial superior frontal	-17.6393	0.717222	-38.0877	0.398682	8.15589	0.857539	-57.4958	0.220346	-42.0744	0.366778	-13.2745	0.77985	-48.7514	0.289388	-29.7366	0.542585	-22.8472	0.625829	1.84703	0.968025	-25.9904	0.576624
Right medial superior frontal	-36.1457	0.386292	-55.3406	0.185019	-2.11921	0.962841	-21.9088	0.592666	-2.29077	0.957937	-6.85727	0.874324	24.8783	0.568853	1.48485	0.972469	-14.4539	0.724413	-38.8396	0.360921	-15.1593	0.658574
Left superior orbitofrontal	-159.866	7.7726e-05	-120.047	0.00287143	-195.831	8.11064e-06	-96.0204	0.0134775	-104.993	0.00731867	-113.667	0.0043314	-127.353	0.000778269	-119.096	0.00464023	-106.884	0.00781913	-123.457	0.00205736	-126.721	0.00433798
Right superior orbitofrontal	-19.7756	0.711203	30.0673	0.555318	1.72369	0.973458	52.0385	0.310677	0.774335	0.988412	23.241	0.656878	41.4756	0.428722	12.1003	0.816466	-17.427	0.747789	23.2486	0.664537	14.7467	0.685346
Right superior frontal	5.92654	0.899618	-14.1244	0.754108	61.0338	0.209271	10.3758	0.813493	-30.7842	0.517632	28.8753	0.515724	8.03562	0.85204	9.43621	0.833763	18.836	0.678675	21.1007	0.671897	11.8711	0.674622
Left fusiform	35.582	0.362543	36.8458	0.366998	11.875	0.774277	56.665	0.176751	24.6519	0.542559	11.7701	0.774402	1.28971	0.974145	13.4871	0.742819	29.1244	0.46438	21.0409	0.606967	24.2332	0.578584
Right fusiform	-44.917	0.255691	-46.1014	0.257597	-92.6667	0.0218628	-56.0923	0.139743	-38.1087	0.350558	-72.1922	0.0702584	-71.7428	0.0694448	-47.7884	0.22886	-38.308	0.353336	-84.3484	0.0355685	-59.2266	0.178292
Left Heschl	-49.0501	0.339402	-46.3796	0.342364	1.77936	0.971476	-68.8876	0.138338	-29.2228	0.571207	-69.3644	0.163248	-88.2921	0.068035	-37.3169	0.439946	-65.2758	0.182225	-35.0291	0.49649	-48.7039	0.371273
Right Heschl	-70.6913	0.0816608	-71.1205	0.0809349	-92.707	0.0308711	-75.7742	0.0523707	-76.5547	0.0654515	-65.2185	0.100139	-96.5562	0.0115245	-49.1624	0.239704	-79.7817	0.0526059	-98.7593	0.0132735	-77.6326	0.0728537
Left hippocampus	-35.0572	0.435113	-74.7143	0.090696	0.951875	0.98316	-49.1445	0.263972	-40.4596	0.376006	-21.052	0.648155	-18.7333	0.683416	-34.7881	0.465536	-43.1048	0.347199	-40.2511	0.368405	-35.6353	0.466166
Right hippocampus	21.6406	0.620886	5.92579	0.885553	17.472	0.683473	-2.71032	0.946754	-8.01621	0.849001	2.1929	0.959501	38.5712	0.389836	7.59768	0.858947	12.645	0.766947	-19.9269	0.649027	7.53917	0.760993
Left insula	-1.61833	0.952073	-5.41945	0.823747	9.96985	0.708166	7.43271	0.769075	-21.5315	0.409236	-20.2438	0.457495	-6.95458	0.794769	-12.1714	0.654605	-4.70002	0.8587	-15.1136	0.566947	-7.03501	0.699481
Right insula	19.8375	0.384923	33.8148	0.135835	33.4615	0.155495	27.6165	0.209928	26.6964	0.273594	15.7435	0.51067	12.2243	0.606426	15.3038	0.517453	19.8298	0.389611	22.9911	0.324792	22.7519	0.350873
Left lingual	2.7976	0.949899	19	0.665781	-5.21222	0.906994	6.45835	0.879107	-5.9116	0.891079	32.6574	0.449513	15.2355	0.730654	31.8834	0.477919	2.7367	0.949651	26.1183	0.565588	12.5763	0.746619
Right lingual	-55.5069	0.172413	-111.104	0.00687435	-92.2795	0.0165215	-54.4308	0.157461	-82.6217	0.0357266	-72.1712	0.0750431	-84.096	0.0278695	-63.7184	0.112699	-74.2233	0.0672353	-87.693	0.0418111	-77.7845	0.0713655
Left inferior occipital	-39.4982	0.317122	-83.0411	0.0297809	-32.2134	0.404651	-60.1561	0.130384	-57.7103	0.140598	-53.9737	0.153396	19.6106	0.619331	-48.3512	0.211554	-46.4515	0.227294	-40.4756	0.295981	-44.2261	0.253009
Right inferior occipital	37.0206	0.335334	-39.301	0.295468	-24.3832	0.539724	15.1612	0.682466	-2.89304	0.941609	-42.0439	0.304968	13.7669	0.714283	0.704348	0.98604	15.0902	0.713178	13.4892	0.723789	-1.33887	0.623686
Left middle occipital	-12.1192	0.813149	-37.6875	0.448382	-81.5472	0.117022	-63.3951	0.230621	-67.787	0.168187	-87.826	0.0934817	-20.9982	0.681318	-50.6664	0.349346	-73.8032	0.159065	-77.4668	0.127632	-57.3297	0.31882
Right middle occipital	28.229	0.561584	60.0011	0.209137	83.6198	0.0748104	24.8426	0.634667	61.4682	0.224573	40.5496	0.430343	46.045	0.332488	79.4553	0.103629	44.9216	0.356351	41.5564	0.429949	51.0689	0.335753
Left superior occipital	46.6056	0.328242	57.4057	0.240957	92.2973	0.0751195	78.7626	0.118701	62.4237	0.200915	84.5892	0.107455	83.1777	0.0989643	64.7096	0.2036	45.0212	0.362876	49.6819	0.319543	66.4675	0.205637
Right superior occipital	133.42	0.00432486	125.838	0.00827451	120.041	0.020559	104.504	0.0194132	139.459	0.00342146	96.1906	0.0412496	78.4338	0.0910472	94.6439	0.0516701	87.3791	0.0689816	85.8845	0.0686828	106.579	0.0377624
Left olfactory	-134.507	0.0253189	-149.49	0.0127937	-116.906	0.0596732	-123.522	0.0406251	-142.618	0.0230594	-91.3921	0.140721	-90.8127	0.12602	-137.78	0.0266469	-105.071	0.0966114	-163.029	0.0106949	-125.513	0.0562165
Right olfactory	60.413	0.246612	15.8349	0.745014	40.9293	0.431928	18.0603	0.724931	32.6084	0.515814	11.9339	0.814074	-12.9893	0.801218	37.034	0.511021	42.5625	0.425488	61.0801	0.266864	30.7467	0.548296
Left pallidum	19.204	0.630051	20.2783	0.61416	-44.467	0.310469	-13.4722	0.72904	33.1146	0.425629	13.4856	0.756957	18.3073	0.643275	16.0812	0.695126	-2.54398	0.948216	8.95905	0.819637	6.8947	0.657256
Right pallidum	29.3602	0.488449	-8.56082	0.832787	7.58137	0.855017	6.57979	0.873262	13.6345	0.731436	23.084	0.586542	-16.7777	0.68509	6.38312	0.870135	18.8743	0.643553	28.9376	0.451621	10.9096	0.701789
Left paracentral lobule	52.7179	0.278474	44.7942	0.349063	58.4748	0.238509	80.7891	0.112545	72.8297	0.150113	48.0756	0.333575	78.6476	0.117211	13.1259	0.804982	68.0733	0.162781	84.4992	0.0939752	60.2027	0.264123
Right paracentral lobule	27.0745	0.62443	23.5739	0.676057	-27.3271	0.601232	31.3112	0.534744	-13.6765	0.799656	31.6661	0.546426	33.8056	0.518596	16.9306	0.759977	-8.41778	0.875989	47.9797	0.364808	16.292	0.630192
Left parahippocampus	38.9417	0.530508	58.972	0.342695	-10.4778	0.870763	23.2664	0.703901	19.0467	0.759825	59.9436	0.350267	62.5876	0.310152	32.7702	0.617676	51.1841	0.408638	3.50203	0.955936	33.9737	0.585036
Right parahippocampus	-6.23382	0.918501	-43.5507	0.474228	67.3643	0.29878	-17.4466	0.781756	18.7261	0.754544	8.99259	0.883754	15.3008	0.801276	-35.4977	0.58544	39.701	0.530477	4.9468	0.937862	5.23027	0.696662
Left inferior parietal	-41.1055	0.353906	-52.0322	0.246984	-70.4022	0.105497	-82.4485	0.0518373	-67.9135	0.130686	-90.6117	0.0403096	-50.3565	0.258209	-62.983	0.177668	-66.0899	0.159167	-136.808	0.00251971	-72.0751	0.152678
Right inferior parietal	-20.935	0.649378	11.2127	0.807527	4.58482	0.919721	-19.432	0.651341	-27.8253	0.543573	3.1896	0.944188	-29.2992	0.51535	-10.6567	0.815734	-15.5176	0.734941	-26.7756	0.567608	-13.1454	0.714936
Left superior parietal	67.2524	0.207104	48.7064	0.34042	53.1381	0.304394	44.5529	0.372886	103.856	0.0396163	49.8858	0.356137	20.3779	0.688984	59.6086	0.262217	65.3245	0.210939	33.2796	0.520298	54.5982	0.3303
Right superior parietal	7.50917	0.819487	-0.229511	0.994168	-8.41354	0.810144	4.53518	0.885922	-3.06703	0.927339	-7.18699	0.815657	2.42052	0.944402	0.968001	0.976425	3.09548	0.92829	10.16	0.764112	0.979123	0.886595
Left postcentral	-39.9043	0.321044	-16.6633	0.695722	40.8137	0.339124	-0.881813	0.98285	-28.2208	0.4852	-16.5625	0.718028	5.12725	0.896173	2.2757	0.957126	-3.32682	0.935339	-8.66842	0.836526	-6.60113	0.716713
Right postcentral	54.769	0.255819	54.5615	0.202116	44.4016	0.32328	30.2022	0.50014	74.4395	0.112154	49.2252	0.282337	46.4375	0.312013	61.3362	0.19053	34.718	0.441786	39.6264	0.388547	48.9717	0.300872
Left precentral	-35.8301	0.394329	-10.6163	0.788606	-56.9333	0.212769	-28.3493	0.481632	-29.2279	0.492878	-25.695	0.550922	-50.7794	0.218186	-4.71243	0.91262	-22.9407	0.585799	-38.1211	0.365279	-30.3206	0.500302
Right precentral	-59.0434	0.164238	-58.9103	0.150597	20.8147	0.623003	-32.3344	0.410837	-61.4597	0.125093	-51.9398	0.215934	-75.3754	0.0537255	-52.8803	0.201545	-57.0837	0.1611	-71.34	0.0831112	-49.9552	0.218918
Left precuneus	-41.6481	0.479661	-70.0734	0.203243	-63.9652	0.253658	-69.3673	0.198783	-84.5703	0.157451	-16.9726	0.768365	-38.3843	0.494333	-106.855	0.0644247	-65.4377	0.243972	-55.1573	0.338037	-61.2431	0.320193
Right precuneus	71.6229	0.165445	90.4504	0.0609002	21.6584	0.666532	71.9911	0.160368	111.59	0.0232258	62.6013	0.220671	82.54	0.0906393	57.9017	0.268713	105.751	0.0362352	184.576	0.000348219	86.0682	0.169308
Left putamen	-116.364	0.000871032	-71.033	0.0565205	-119.005	0.00139161	-94.0762	0.00711945	-88.2675	0.0198268	-115.103	0.00209432	-97.972	0.00572341	-103.625	0.00686588	-109.306	0.00206542	-91.3301	0.013726	-100.608	0.0116204
Right putamen	-24.3427	0.500735	-37.6615	0.263989	-58.977	0.0932775	-60.5692	0.0601927	-37.2301	0.28896	-19.3834	0.57678	-55.6149	0.101982	-52.125	0.118969	-47.6388	0.181727	-35.6709	0.290656	-42.9213	0.247727
Left rectus	-10.5104	0.828273	53.0525	0.301562	73.3105	0.154801	34.7121	0.465788	34.4231	0.498821	42.2534	0.415258	-5.79821	0.903972	-29.5655	0.559605	-4.99479	0.919177	41.2753	0.405444	22.8158	0.54527
Right rectus	11.7622	0.807006	-10.3611	0.827876	39.6654	0.417168	11.4872	0.812929	11.9663	0.802827	22.1504	0.669634	-25.9757	0.580669	10.836	0.829505	24.922	0.613809	-1.34957	0.979493	9.51031	0.734092
Left rolandic operculum	21.7394	0.661048	33.7288	0.473866	-29.1199	0.565396	33.4424	0.486214	-2.02068	0.966349	81.4911	0.108046	-7.11181	0.884233	2.63499	0.957241	62.3993	0.224754	0.702305	0.988937	19.7886	0.631609
Right rolandic operculum	-62.0213	0.142785	-52.2661	0.189293	-63.7203	0.107204	-33.4732	0.406343	-45.8797	0.256434	-18.9582	0.638466	-33.5344	0.400142	-52.2812	0.186676	-39.7106	0.345668	-38.9073	0.332477	-44.0752	0.300549
Left supplementary motor area	10.9658	0.729787	4.95971	0.875622	38.9721	0.216422	4.0712	0.900317	44.3915	0.209454	7.79075	0.815413	37.4214	0.231771	14.2195	0.672266	23.2849	0.476948	15.3384	0.617626	20.1415	0.574563
Right supplementary motor area	55.1487	0.0508799	44.7839	0.127153	71.3938	0.01514	19.0011	0.510688	35.6112	0.202337	29.4225	0.317957	9.01742	0.768278	32.3129	0.27569	42.6249	0.147569	67.2105	0.0295892	40.6527	0.244528
Left supramarginal	7.76521	0.878876	-10.0312	0.842487	8.71527	0.865379	4.06063	0.933425	-8.98588	0.860343	18.8546	0.710309	20.8479	0.683645	20.0789	0.69128	19.4362	0.695513	11.2097	0.825952	9.19513	0.798721
Right supramarginal	122.319	0.015646	142.253	0.00760144	172.255	0.000393435	110.207	0.0189449	144.406	0.00612503	104.552	0.037255	106.18	0.028363	151.972	0.00277048	145.238	0.0055708	160.892	0.00180296	136.028	0.0124473
Left inferior temporal	28.1748	0.139327	27.3151	0.129815	41.9557	0.0137602	20.7489	0.223205	30.1026	0.0925678	26.3296	0.151171	53.0665	0.00198696	18.4386	0.297284	16.9994	0.337292	23.5426	0.165561	28.6674	0.155197
Right inferior temporal	20.0966	0.238015	13.7113	0.361202	-28.3832	0.0939714	9.92875	0.513826	20.4531	0.181562	21.3221	0.17299	7.5097	0.62823	12.7445	0.407452	12.7782	0.424087	21.1522	0.187888	11.1313	0.320922
Left middle temporal	52.2266	0.376275	33.5634	0.548567	59.3395	0.31873	15.5723	0.785646	79.7362	0.162197	49.01	0.399745	82.9093	0.149654	33.1158	0.57416	61.6099	0.29663	71.0367	0.236865	53.812	0.384847
Right middle temporal	75.5785	0.141538	22.2415	0.641582	31.0033	0.535275	26.4866	0.584949	7.98902	0.879584	68.7147	0.155242	-19.4838	0.683822	41.9885	0.390878	18.3177	0.712948	9.38961	0.851221	28.2226	0.557704
Left middle temporal pole	95.3627	0.0781971	141.561	0.00310532	47.3357	0.344649	138.474	0.00423043	173.234	0.000365307	153.428	0.00121136	117.514	0.016983	148.155	0.00236104	146.452	0.00261211	174.462	0.000378506	133.598	0.0454094
Right middle temporal pole	-109.502	0.019794	-101.3	0.0250103	-96.5439	0.0386317	-86.5223	0.0622028	-74.0482	0.120619	-156.321	0.00102305	-103.928	0.0245237	-86.9442	0.0687521	-119.353	0.0120165	-118.16	0.0138712	-105.262	0.0386444
Left superior temporal pole	78.9042	0.227047	50.1039	0.416522	69.0679	0.294553	72.3674	0.249225	67.0378	0.294808	72.8752	0.252532	16.1856	0.800925	58.9667	0.349285	54.5592	0.396723	2.80007	0.96752	54.2868	0.424914
Right superior temporal pole	90.0328	0.125573	100.922	0.083935	52.2342	0.368823	80.6427	0.146173	58.0292	0.291688	96.8269	0.091566	81.5056	0.141466	78.0636	0.165417	86.3321	0.14299	108.388	0.0632821	83.2977	0.162091
Left superior temporal	8.31528	0.860417	22.2248	0.621892	2.13845	0.960921	10.8398	0.815002	25.0134	0.58385	5.48393	0.906205	10.0173	0.825304	-6.9383	0.884941	-2.90785	0.949354	24.9428	0.597946	9.91298	0.800583
Right superior temporal	15.64	0.735284	7.15311	0.882814	-49.6914	0.325866	37.1739	0.433434	3.82398	0.93567	22.2277	0.64537	24.572	0.602627	42.2238	0.41056	26.771	0.572919	15.5133	0.748906	14.5407	0.629345
Left thalamus	164.592	0.0177053	155.434	0.0215265	146.695	0.0293749	88.8034	0.173558	151.046	0.0243625	41.2688	0.534865	110.936	0.0848273	116.007	0.0872541	113.034	0.0967457	121.785	0.079372	120.96	0.114959
Right thalamus	-31.4871	0.629214	-14.0607	0.823181	-53.9786	0.401645	-49.6706	0.43044	-8.19051	0.899676	-96.9309	0.141612	-19.4662	0.757884	-16.5386	0.803828	-3.72948	0.954884	-38.5773	0.57595	-33.263	0.641831
Gray Matter Volume Model
	Fold1		Fold2		Fold3		Fold4		Fold5		Fold6		Fold7		Fold8		Fold9		Fold10		MeanCoeff	MeanPvalue
	Coef	p value	Coef	p value	Coef	p value	Coef	p value	Coef	p value	Coef	p value	Coef	p value	Coef	p value	Coef	p value	Coef	p value
Left amygdala	0.0583304	0.0502444	-0.0168486	0.463618	0.0445769	0.121121	0.0116812	0.674859	0.0168371	0.551323	0.0378772	0.182973	0.00309364	0.909946	0.0305673	0.336225	0.0148291	0.585525	0.0170279	0.583849	0.0217972	0.445968
Right amygdala	-0.00181954	0.805878	0.00217738	0.782109	0.00256077	0.751036	0.00189593	0.813682	0.00293455	0.704	-0.0019962	0.79919	0.00756871	0.361884	0.00433333	0.668974	-0.00156214	0.849167	-0.00555437	0.507929	0.00105384	0.704385
Left angular	5.90637e-05	0.946403	-0.000669566	0.466149	-0.000117367	0.891163	-0.000804126	0.418725	8.73688e-05	0.921534	-0.000298741	0.744254	0.000406814	0.631768	-0.000357987	0.671953	-0.000132967	0.870326	-0.000425709	0.610615	-0.000225322	0.717289
Right angular	-0.000404988	0.598152	0.000196344	0.809801	-0.000336898	0.658676	-0.000549556	0.53174	-0.000352437	0.645873	-3.81261e-05	0.963389	-0.00062204	0.445606	-0.000330387	0.698068	0.000394005	0.600515	0.000467417	0.56721	-0.000157667	0.651903
Left calcarine	0.000842146	0.46946	-0.00129914	0.277803	0.000706448	0.536166	-0.000285334	0.80377	-2.05446e-05	0.98651	-0.00029941	0.792472	-0.000610543	0.599366	-0.00020775	0.864547	0.000368804	0.743675	-0.000431078	0.738819	-0.00012364	0.681259
Right calcarine	-0.000905983	0.195725	0.000419754	0.525635	-0.00121633	0.0606707	-0.00100665	0.124034	-0.00030247	0.635798	-0.00144415	0.0356216	-0.000883678	0.203946	-0.000571455	0.398712	-0.000275973	0.680535	-0.000150589	0.831786	-0.000633753	0.369246
Left caudate	0.00185136	0.293259	0.00257983	0.208773	0.00295877	0.11655	0.00183613	0.331543	0.00112255	0.548749	0.00132443	0.466588	0.00132463	0.450019	0.000430326	0.830401	0.00314708	0.0922422	0.000838651	0.696613	0.00174138	0.403474
Right caudate	0.00186982	0.221329	1.92509e-07	0.999902	0.000583778	0.711971	-0.000188386	0.906984	0.00131609	0.463402	-0.000172801	0.91861	-0.00225248	0.165304	0.00145439	0.398842	-0.000552682	0.729831	0.000189926	0.913035	0.000224785	0.642921
Left anterior cingulum	-0.00197872	0.210518	-0.00151793	0.33436	-0.00206827	0.222983	-0.000166598	0.913604	-0.00116229	0.433607	0.000763205	0.666912	-0.000113548	0.93928	-0.00125524	0.438857	-0.0021804	0.155214	-0.00227739	0.143809	-0.00119572	0.445914
Right anterior cingulum	0.00118818	0.426669	-0.000938204	0.55899	-3.68826e-05	0.980957	-0.000432119	0.782375	0.00053464	0.726211	-0.000134455	0.933505	0.000328638	0.825938	-0.000470951	0.757831	0.000834379	0.604387	0.000647385	0.693302	0.000152061	0.729016
Left middle cingulum	0.000142767	0.786602	-5.29001e-05	0.919719	0.000242912	0.685559	-1.68996e-05	0.972196	6.53179e-05	0.887138	6.96067e-05	0.89194	-4.11369e-05	0.932069	0.000516839	0.386518	0.000105549	0.833033	0.00142305	0.189386	0.00024551	0.748416
Right middle cingulum	-0.000950878	0.338767	0.000374988	0.717451	-0.000358582	0.741304	-0.000292148	0.769102	-0.000745058	0.489203	-0.000994109	0.337106	6.00348e-06	0.995632	-0.000486536	0.651856	-0.000164647	0.866639	-0.000545808	0.597	-0.000415677	0.650406
Left posterior cingulum	0.00160183	0.503588	-0.00124256	0.578303	0.000848685	0.704834	-0.00104602	0.656754	0.00106817	0.635402	0.000616193	0.818032	0.000225729	0.916907	-0.000747847	0.772943	0.000543125	0.801218	-0.00188272	0.469182	-1.54201e-06	0.685716
Right posterior cingulum	-0.00458954	0.0577541	-0.00270542	0.22833	-0.00188488	0.431589	-0.00399509	0.102057	-0.00333338	0.171416	-0.00369727	0.102943	-0.00306297	0.178742	0.000522293	0.861528	-0.00375434	0.0967378	-0.00265284	0.250744	-0.00291534	0.248184
Left cuneus	0.00286405	0.0119555	0.00274176	0.011477	0.00262507	0.0190958	0.00163788	0.154187	0.00216102	0.0552444	0.00273924	0.0127299	0.00185066	0.0915482	0.00208596	0.0643729	0.0030277	0.0109828	0.00290404	0.0132723	0.00246374	0.0444866
Right cuneus	-0.000559506	0.597005	-0.00234785	0.0390143	-0.000998177	0.348252	-2.49213e-05	0.981927	-0.000862619	0.491031	-0.000792166	0.461282	-0.000294563	0.786965	-0.000765825	0.48082	-0.000424137	0.694863	-0.00105982	0.344085	-0.000812959	0.522524
Left inferior opercularis	0.000299165	0.709873	0.00132813	0.0975384	0.00108686	0.132949	0.000380322	0.625174	0.000556181	0.430429	0.000688757	0.383927	0.000717687	0.332751	0.00122284	0.112791	0.00104722	0.125663	0.000560073	0.407559	0.000788723	0.335865
Right inferior opercularis	0.00172903	0.0706927	0.000851314	0.369198	0.00145241	0.138052	0.00388669	0.000283855	0.00150017	0.156608	0.00129814	0.175655	0.0011309	0.247198	0.00117286	0.223927	0.00136846	0.148692	0.00109669	0.282237	0.00154867	0.181254
Left inferior orbitofrontal	0.000928191	0.338018	0.00127256	0.17762	0.000791103	0.408705	0.000177591	0.856579	-6.9919e-05	0.938578	0.000984288	0.291388	0.00155497	0.112655	0.00119465	0.250867	0.000250736	0.789718	0.00113274	0.275972	0.00082169	0.44401
Right inferior orbitofrontal	0.000282888	0.77036	-0.000487871	0.650184	0.000192865	0.850643	1.80165e-05	0.986579	0.00102835	0.323039	0.00120986	0.205548	-0.000502232	0.59903	0.00056713	0.626583	-0.000303619	0.766568	-0.000944498	0.333835	0.000106089	0.611237
Left inferior triangularis	0.000559666	0.25888	0.000844761	0.0704472	0.00127426	0.0174837	0.00127287	0.0180777	0.00143139	0.00553336	0.00154532	0.00267111	0.00191636	0.000461395	0.00133384	0.0116571	0.00114163	0.0190528	0.00117679	0.0190181	0.00124969	0.0423282
Right inferior triangularis	-0.00229106	0.00368336	-0.00176549	0.0305748	-0.00215704	0.00869488	-0.00311018	0.000495125	-0.00257349	0.00292085	-0.00367358	1.83914e-05	-0.00304131	0.000422552	-0.00248848	0.0051829	-0.00280225	0.000811138	-0.000892425	0.345234	-0.00247953	0.0398038
Left medial orbitofrontal	-3.93126e-05	0.985384	-0.000180211	0.940386	0.00326298	0.160556	0.000684206	0.737036	0.00110434	0.634819	-0.00174127	0.424506	-4.16806e-05	0.983783	0.000738242	0.724254	-0.000685545	0.745845	0.00255763	0.236231	0.000565938	0.65728
Right medial orbitofrontal	-0.00520058	0.0376838	-0.00128905	0.632933	-0.00486457	0.0790308	-0.0045205	0.106672	-0.00310824	0.227797	-0.00425385	0.107768	0.00183414	0.47102	-0.00275741	0.318558	-0.00127609	0.629254	-0.00600253	0.0470607	-0.00314387	0.265778
Left middle frontal	-0.000168065	0.512871	-0.000323844	0.312683	-0.000353714	0.171806	-0.000193106	0.521653	-0.000132253	0.648767	-0.000261869	0.339161	-0.000378235	0.128771	-0.000265635	0.352462	-0.000181988	0.580988	-0.000262198	0.38359	-0.000252091	0.395275
Left middle orbitofrontal	0.000532035	0.698079	0.00138663	0.304561	0.00109756	0.374133	-7.01066e-05	0.954808	-0.000341239	0.787727	0.00187882	0.194416	0.000631031	0.574043	0.000357485	0.773036	0.000230874	0.84272	-0.000603247	0.624396	0.000509984	0.612792
Right middle orbitofrontal	-0.000600156	0.751494	0.000970849	0.590879	0.00293593	0.101542	0.00341126	0.0731174	0.000501519	0.786512	0.0011046	0.5279	0.000675004	0.703755	0.00103104	0.573014	0.00328752	0.0808326	-0.0012748	0.491056	0.00120428	0.46801
Right middle frontal	-0.00040936	0.310762	0.000176902	0.643368	-0.000186906	0.648798	-5.38667e-05	0.893517	-7.82074e-05	0.848043	-0.000325676	0.394739	7.52124e-06	0.985498	-0.00014962	0.710853	-0.000645982	0.125096	0.000102932	0.827932	-0.000156226	0.638861
Left superior frontal	0.000662481	0.159599	8.2775e-05	0.86119	-0.000449779	0.34725	0.000169404	0.704306	-3.57608e-05	0.940406	-0.000136433	0.756148	-0.000276788	0.577334	-0.000529035	0.286221	0.000345531	0.436855	6.94504e-05	0.895818	-9.81537e-06	0.596513
Left medial superior frontal	-0.000815377	0.116886	-0.000184649	0.739076	0.00027224	0.599185	-4.97642e-05	0.920932	5.75652e-05	0.915462	6.24959e-05	0.901537	-0.000243328	0.651304	8.09064e-05	0.87627	-0.000195329	0.697221	-0.000521632	0.350735	-0.000153687	0.676861
Right medial superior frontal	0.000779215	0.466493	-0.000246911	0.79742	0.000113393	0.908802	-0.000330018	0.74811	-0.0008841	0.401989	0.000268256	0.798223	-0.000205953	0.838905	0.000601776	0.579156	-0.00087387	0.403727	0.00141128	0.204384	6.33067e-05	0.614721
Left superior orbitofrontal	-0.00167404	0.245716	-0.00401757	0.0201475	-0.00326836	0.0213044	-0.00110379	0.406472	-0.00124086	0.385189	-0.00026521	0.854319	-0.00319096	0.0241906	-0.00164899	0.230729	-0.000975958	0.45079	-0.000273861	0.846032	-0.00176596	0.348489
Right superior orbitofrontal	-0.00116465	0.552368	-0.00151154	0.473281	-0.00306162	0.118634	-0.000233455	0.902689	0.000580872	0.751537	-0.00184443	0.347047	-0.00109175	0.574785	-0.00151272	0.459827	0.0002532	0.898871	0.00164574	0.450695	-0.000794035	0.552974
Right superior frontal	-0.000494552	0.262653	-0.000107939	0.786157	0.000343378	0.356787	-9.36135e-05	0.816013	2.34684e-06	0.995507	0.000619791	0.223198	1.20532e-05	0.975588	-0.000190803	0.669168	0.00019685	0.62992	-0.00029417	0.477085	-6.6587e-07	0.619208
Left fusiform	7.09661e-05	0.945525	3.73406e-05	0.975164	4.22268e-05	0.966382	-0.00167407	0.141551	-0.00075715	0.525151	1.33247e-05	0.990354	-0.000903371	0.414131	-0.000336453	0.761852	-0.000809475	0.439638	0.000137812	0.900488	-0.000417884	0.706024
Right fusiform	0.000879814	0.345237	0.00166759	0.117301	-0.000453357	0.625222	0.000605036	0.554786	0.000584334	0.545981	-0.000835759	0.369885	-0.000570408	0.529951	-0.000377488	0.704557	0.000371112	0.674848	-0.000751338	0.435493	0.000111954	0.490326
Left Heschl	0.000447781	0.803996	6.63268e-05	0.97117	0.000277877	0.871242	-0.00125972	0.481725	3.83103e-05	0.986534	0.000968928	0.593965	0.000667096	0.717409	0.000250215	0.895952	-0.000287607	0.868426	-0.00282309	0.137507	-0.000165388	0.732792
Right Heschl	0.0134848	0.144178	0.019858	0.0658351	0.013943	0.129202	0.00679388	0.464351	0.0199071	0.0648051	0.0191727	0.0522133	0.00671735	0.464721	0.0202934	0.106031	0.0172427	0.0398982	0.0116143	0.175531	0.0149027	0.170676
Left hippocampus	0.00667487	0.00858371	0.00256848	0.257286	0.00371769	0.0805357	0.00194696	0.440691	0.00463454	0.02061	0.00447962	0.058795	0.00607235	0.00788493	0.00426614	0.143172	0.00377055	0.0761578	0.00311928	0.150338	0.00412505	0.124405
Right hippocampus	0.00149544	0.540902	0.0085384	0.0052788	0.00110579	0.671661	0.00646398	0.0164664	0.00495899	0.0594798	0.00563578	0.023452	0.000714794	0.786857	0.00154381	0.589423	0.00438579	0.0898345	0.00379527	0.14852	0.00386381	0.293187
Left insula	-0.000105713	0.719977	-0.000202955	0.469813	7.49851e-05	0.804868	0.000361558	0.267653	-0.00026769	0.430158	3.5807e-05	0.899855	-7.17294e-05	0.804761	-0.000294723	0.367632	0.000277488	0.453394	0.00053303	0.100237	3.40057e-05	0.531835
Right insula	-0.00252166	0.051598	-0.00126363	0.397008	-0.00148203	0.300364	-0.00325397	0.0284819	-0.00285079	0.0527599	-0.00190517	0.169798	-0.00280459	0.0518634	-0.000936471	0.562552	-0.00313966	0.0310977	-0.00349921	0.0160779	-0.00236572	0.16616
Left lingual	-0.00107581	0.179699	-0.00185223	0.02221	-0.000863081	0.252459	-0.00121393	0.106474	-0.000606832	0.421431	-0.00133657	0.0927234	-0.0016731	0.0325303	-0.00100142	0.228609	-0.000977095	0.186842	-0.000849136	0.313292	-0.00114492	0.183627
Right lingual	0.000975614	0.196287	0.00211612	0.00941345	0.0019872	0.0096983	0.00143692	0.0525464	0.00121442	0.0997831	0.00158274	0.0332718	0.00141151	0.0561952	0.000957795	0.199153	0.000527715	0.465265	0.0014184	0.0770627	0.00136284	0.119868
Left inferior occipital	0.000923624	0.262708	0.000206887	0.802223	0.000695848	0.400443	0.000886169	0.302384	-6.0148e-06	0.994456	0.00146521	0.0642171	0.000606659	0.491536	4.82774e-05	0.955377	0.000960195	0.190982	0.00086677	0.323732	0.000665363	0.478806
Right inferior occipital	0.0014344	0.156482	0.00140153	0.163162	0.000389999	0.6805	0.000960378	0.336516	0.000965784	0.304725	0.000151706	0.873895	0.00158767	0.0939659	0.00180891	0.0717011	0.000199159	0.824269	0.00056918	0.555438	0.000946872	0.406065
Left middle occipital	-0.000872049	0.11596	5.64269e-05	0.92298	0.000121195	0.835419	-0.00112558	0.0418481	-0.000900889	0.111988	-0.0010881	0.0530729	-0.000699723	0.170378	-0.000672147	0.216331	-0.000457361	0.376397	-0.000396147	0.457659	-0.000603438	0.330203
Right middle occipital	-0.000653854	0.447793	-0.00120414	0.191828	-0.000448857	0.604418	-0.000796597	0.379725	-0.00121177	0.150198	-0.000968127	0.282031	-0.00117258	0.163652	-0.00181994	0.0579262	-0.0010954	0.196565	-0.00209471	0.0200513	-0.0011466	0.249419
Left superior occipital	-0.00130061	0.118592	-0.00121087	0.147203	-0.00122364	0.146199	-0.00011342	0.894787	-0.000501615	0.534202	2.85825e-05	0.969673	-0.000188769	0.816778	-0.000545455	0.537386	-0.000990465	0.209184	-0.00113614	0.191381	-0.00071824	0.456538
Right superior occipital	-0.000718321	0.426369	-0.00193734	0.0258034	-0.00152833	0.0795802	-0.000421838	0.630355	-0.00129529	0.122929	-0.000297554	0.731197	-0.00103978	0.252406	-0.000859567	0.324382	-0.000760054	0.352322	0.000486781	0.603575	-0.000837129	0.354892
Left olfactory	0.00151452	0.889734	-0.00631001	0.568514	-0.00281109	0.815745	0.0146562	0.227989	-0.00550372	0.618948	0.00564615	0.581809	0.00678879	0.535715	-0.00256614	0.806918	-0.00303408	0.776346	-0.0164522	0.136225	-0.000807157	0.595794
Right olfactory	0.0136506	0.272676	0.00804144	0.552862	0.0173575	0.186698	0.0206536	0.130632	0.021301	0.103022	0.0174414	0.157246	0.00488636	0.701842	0.0219791	0.100321	0.0207741	0.106865	0.0298296	0.0389065	0.0175915	0.235107
Left pallidum	0.000121059	0.921412	-0.000267311	0.838989	-0.000336484	0.796924	-0.000297958	0.825726	-0.000133517	0.929821	2.80056e-05	0.984002	-8.0467e-05	0.947794	-0.00105888	0.420863	-0.00137039	0.271842	-0.000527088	0.695574	-0.000392303	0.763295
Right pallidum	0.00167499	0.181757	0.00135761	0.319996	0.00048324	0.703743	0.000910819	0.526046	-0.000156589	0.915954	0.0023963	0.0767877	0.00143159	0.236035	-0.000477873	0.740258	0.000658421	0.602041	-3.13989e-05	0.982485	0.000824711	0.52851
Left paracentral lobule	-0.00180704	0.000970472	-0.00102085	0.0351608	-0.00143201	0.00619108	-0.000576488	0.33559	-0.00132812	0.0177068	-0.00122378	0.0283831	-0.00100543	0.0811535	-0.00112079	0.0419342	-0.000817356	0.109701	-0.000958918	0.0891042	-0.00112908	0.0745895
Right paracentral lobule	0.00151186	0.116453	0.000705724	0.414026	0.00127065	0.191136	0.00147447	0.162927	0.00159415	0.101813	0.00220587	0.0514063	0.00117735	0.254722	0.00166032	0.11081	0.0010411	0.288794	0.00245107	0.0409088	0.00150926	0.1733
Left parahippocampus	-0.00751022	0.00479325	-0.00200418	0.435244	-0.00393691	0.0779043	-0.00320577	0.183442	-0.00488152	0.0278574	-0.00615519	0.00958516	-0.00411151	0.0770678	-0.00338933	0.263319	-0.00574599	0.0137612	-0.00504121	0.0344452	-0.00459818	0.112742
Right parahippocampus	0.00137186	0.745888	-0.00693572	0.0835716	0.00164441	0.687046	-0.000208998	0.957122	2.69482e-06	0.999465	-0.00022695	0.954896	-0.000704192	0.859799	0.00149841	0.735599	0.000745372	0.84926	-0.00184592	0.66746	-0.000465902	0.754011
Left inferior parietal	-0.000464831	0.507642	-0.000315194	0.60406	-0.00021098	0.71699	0.000621117	0.410423	-0.000258782	0.709215	0.000340219	0.592799	-0.000573812	0.356049	-0.000295373	0.646202	-0.000540819	0.367949	-0.000848106	0.228676	-0.000254656	0.514001
Right inferior parietal	0.000846712	0.372982	3.30848e-06	0.997278	0.000431431	0.630404	-0.000383129	0.712922	-0.000394551	0.63541	0.000481287	0.602115	0.000494111	0.572227	0.000244828	0.826263	-0.000295906	0.718917	-4.52513e-05	0.956373	0.000138284	0.702489
Left superior parietal	-0.00290139	0.000247454	-0.0029487	0.00011608	-0.0024824	0.00100982	-0.00236552	0.00369066	-0.00173423	0.0337549	-0.00302397	0.000103198	-0.00169847	0.022142	-0.00274528	0.000419643	-0.00261997	0.000903793	-0.00205979	0.00870994	-0.00245797	0.00710974
Right superior parietal	0.00125105	0.0586653	0.000872111	0.199665	0.00119207	0.0753975	0.00068793	0.240155	0.000997765	0.167508	0.00132291	0.0770049	0.00114101	0.0981376	0.000873745	0.173771	0.001167	0.0762262	0.000693424	0.302434	0.0010199	0.146896
Left postcentral	0.00189204	0.00016427	0.000804774	0.0719019	0.000705082	0.110334	0.000418223	0.36867	0.000895604	0.0495602	0.000539906	0.253532	0.00111987	0.0160244	0.000375615	0.414009	0.000514882	0.254343	6.06313e-05	0.900581	0.000732662	0.243912
Right postcentral	-9.75005e-05	0.761445	-0.00018875	0.567893	-7.89802e-05	0.817123	-6.42456e-05	0.910938	-8.56884e-05	0.822007	-0.000554844	0.126194	-0.000211629	0.54886	-5.7799e-05	0.873066	-0.000433446	0.198233	-0.00038639	0.272094	-0.000215927	0.589785
Left precentral	-0.000226671	0.510916	0.000235863	0.499681	0.000369066	0.283807	0.00045993	0.207785	1.9794e-05	0.951025	8.56429e-05	0.797945	-0.000387014	0.369842	0.000407243	0.256882	1.80258e-05	0.958542	0.000295731	0.459799	0.000127761	0.529622
Right precentral	-0.000952893	0.0248287	-0.000830663	0.0552134	-0.00104959	0.018889	-0.00178963	0.000333614	-0.000780059	0.172812	-0.00102208	0.0245059	-0.00114533	0.0108914	-0.00124307	0.00562365	-0.000440507	0.36812	-0.000949438	0.0376334	-0.00102033	0.0718851
Left precuneus	-0.000191551	0.812611	0.000335596	0.658812	0.000348051	0.633247	0.0010252	0.190038	0.000352446	0.650721	0.00049447	0.567002	-0.000456355	0.545526	0.000713187	0.350343	0.00013157	0.85774	4.42411e-05	0.957212	0.000279686	0.622325
Right precuneus	0.000577283	0.483246	0.000493859	0.547163	5.26311e-05	0.950242	0.000289502	0.752905	-0.000135753	0.872072	0.000822638	0.310419	0.00095888	0.280454	0.000618819	0.489567	0.000584651	0.456848	0.000367724	0.670322	0.000463024	0.581324
Left putamen	0.000261637	0.770348	0.00112493	0.178852	0.000560645	0.528905	0.000412317	0.660071	0.000852851	0.347273	0.000627688	0.524239	0.0013051	0.158932	0.00130459	0.228801	0.000577125	0.498569	0.000387825	0.672932	0.000741471	0.456892
Right putamen	-0.000934223	0.105624	-0.000558514	0.322202	-0.00110338	0.0660028	0.00027706	0.689624	4.11852e-05	0.947755	-0.000451707	0.488528	-0.000670389	0.308896	-0.000680482	0.262504	-0.000584633	0.333993	-0.000595104	0.353595	-0.000526019	0.387872
Left rectus	0.00131892	0.454428	-0.000381046	0.853589	-0.00185911	0.320126	-0.000972457	0.591593	-4.30156e-05	0.982506	-0.0043005	0.0560475	0.00149698	0.393242	-0.00114757	0.523613	-0.000126583	0.944114	-0.00197163	0.287443	-0.000798601	0.54067
Right rectus	0.00123148	0.608663	0.00470782	0.0876957	0.00728588	0.00820726	0.000450885	0.862511	0.00403785	0.112608	0.00668923	0.0308798	0.00254179	0.31258	0.00614565	0.0218358	0.00131136	0.599008	0.00694912	0.0103636	0.00413511	0.265435
Left rolandic operculum	-0.00107889	0.21118	-0.00427093	0.0119476	-0.00208154	0.00757284	-0.00116805	0.153787	-0.00104972	0.176109	-0.00150374	0.0764986	-0.00175427	0.0223869	-0.00222462	0.00497389	-0.00206443	0.00531773	-0.00231824	0.00246782	-0.00195145	0.0672241
Right rolandic operculum	0.00397761	0.00768776	0.000936406	0.511818	0.000684409	0.647719	0.00157625	0.291386	0.00122559	0.423515	0.000500129	0.745576	0.00183685	0.206956	0.000535284	0.72465	0.00137608	0.343046	-0.000436474	0.797473	0.00122122	0.469983
Left supplementary motor area	0.000285225	0.739748	0.00113143	0.132786	0.000210247	0.766758	-0.000204062	0.789394	0.000615843	0.43736	0.000137648	0.859541	0.000799684	0.302291	0.000679808	0.400164	0.000518315	0.483627	0.000341855	0.657492	0.000451599	0.556916
Right supplementary motor area	0.000515022	0.182206	-0.000216976	0.546781	-0.000191304	0.573785	-0.00017735	0.617946	-9.76731e-05	0.782977	-0.000549258	0.180302	-0.000245144	0.478843	-5.21628e-05	0.891169	0.000125989	0.797291	-2.33925e-06	0.995512	-8.91196e-05	0.604681
Left supramarginal	-0.000349932	0.765097	-0.000502172	0.5274	-0.0010878	0.149741	-0.00196604	0.0173611	-0.000285965	0.715699	-0.00123515	0.117077	-0.00086134	0.252981	-0.000327237	0.669282	-0.000494587	0.520495	0.000264643	0.756723	-0.000684559	0.449185
Right supramarginal	-0.00106352	0.0174768	-0.000590413	0.377681	-0.000463382	0.260092	-0.000304578	0.507308	-0.000405278	0.342597	-0.000590192	0.184992	-0.000944139	0.0358509	-2.07163e-05	0.963912	-0.000442265	0.291128	-0.000364686	0.386021	-0.000518917	0.336706
Left inferior temporal	0.0011123	0.00588936	0.00115482	0.00881271	0.00137778	0.00105987	0.00170841	0.000110338	0.00105808	0.0139944	0.00095079	0.0280381	0.00137405	0.000521238	0.00138757	0.00102908	0.0012599	0.00214623	0.000908855	0.0479896	0.00122926	0.0109591
Right inferior temporal	-0.000238465	0.760732	-5.58401e-05	0.94429	0.000591063	0.469187	4.8282e-05	0.951774	0.000278044	0.736165	0.000117619	0.8883	0.000735963	0.390769	0.000265406	0.740747	0.000167228	0.829886	0.000943933	0.237399	0.000285323	0.694925
Left middle temporal	0.000234126	0.207519	-0.000105137	0.619491	7.0242e-05	0.707866	0.000209348	0.472865	0.000244389	0.268792	0.000149822	0.410453	3.25399e-05	0.858685	0.000119868	0.545016	4.35414e-05	0.810168	1.22907e-05	0.949477	0.000101103	0.585033
Right middle temporal	-0.000379246	0.544331	0.000975285	0.154595	-0.000304062	0.642953	0.00058276	0.402328	0.000458176	0.479655	-0.000225496	0.728549	0.000165583	0.796358	0.00132338	0.0508873	0.000278084	0.663754	-8.91204e-05	0.897512	0.000278534	0.536092
Left middle temporal pole	-0.00146722	0.299766	-0.000258475	0.867056	-0.00110969	0.399954	-0.000620326	0.684156	-0.00148483	0.265734	-0.00242548	0.122226	-0.00107153	0.405038	-0.00100521	0.471936	-0.000966464	0.460742	-0.000175209	0.91255	-0.00105844	0.488916
Right middle temporal pole	0.0016835	0.157334	0.00168723	0.188588	-0.000520653	0.673242	0.000447854	0.721554	-0.00182293	0.162	8.34294e-05	0.945423	-9.67617e-05	0.934952	-0.002355	0.137532	-0.000595263	0.615737	0.000615435	0.626284	-8.73167e-05	0.516264
Left superior temporal pole	0.000738778	0.251945	0.00070868	0.357008	0.000632126	0.354276	-0.000311868	0.725192	0.00118482	0.130119	0.000395493	0.524947	0.00032729	0.628713	0.000692684	0.344043	0.000365177	0.562279	0.00126005	0.157317	0.000599322	0.403584
Right superior temporal pole	-0.000295537	0.794719	0.00046932	0.692155	0.000589122	0.597367	0.000888495	0.468918	0.00140045	0.233958	0.000884155	0.433652	0.00110293	0.329076	8.74612e-05	0.953164	0.00156098	0.172065	0.00247679	0.051147	0.000916416	0.472622
Left superior temporal	-0.000412829	0.541536	-0.00026565	0.700228	-0.000697557	0.259941	-0.000305544	0.636136	-0.00184683	0.00517369	-0.00102419	0.116412	-0.000809051	0.196245	-0.000265682	0.694911	-0.000532719	0.385237	9.99016e-05	0.890918	-0.000606015	0.442674
Right superior temporal	0.000348856	0.509022	-0.00046541	0.427663	0.000540734	0.294613	-0.000126885	0.832036	0.000228699	0.688183	0.000538965	0.321847	0.000623371	0.262488	-0.000679801	0.280159	0.000285323	0.585942	0.000611285	0.282846	0.000190514	0.44848
Left thalamus	-0.00057263	0.283519	-0.000309173	0.561539	0.000224359	0.675149	-0.000422208	0.425696	-2.12207e-05	0.967094	-0.000574649	0.296233	8.93371e-05	0.856828	0.00015562	0.776592	0.000130142	0.790873	5.98077e-05	0.911994	-0.000124062	0.654552
Right thalamus	0.00143037	0.188525	0.000903986	0.403393	0.0010046	0.369428	0.00131723	0.268049	0.00100483	0.370569	1.62993e-05	0.988843	0.000913316	0.435362	-0.00048017	0.679182	0.000580291	0.600775	0.00134629	0.274383	0.000803705	0.457851

## Sheet: Labels
Radiomic Features
shape_VoxelVolume	1	Shape 3D	3D size and shape of ROI
shape_Maximum3DDiameter	2
shape_MeshVolume	3
shape_MajorAxisLength	4
shape_Sphericity	5
shape_LeastAxisLength	6
shape_Elongation	7
shape_SurfaceVolumeRatio	8
shape_Maximum2DDiameterSlice	9	Shape 2D	2D size and shape of ROI
shape_Flatness	10
shape_SurfaceArea	11
shape_MinorAxisLength	12
shape_Maximum2DDiameterColumn	13
shape_Maximum2DDiameterRow	14
gldm_GrayLevelVariance	1	Gray-level Dependence Matrix
gldm_HighGrayLevelEmphasis	2
gldm_DependenceEntropy	3
gldm_DependenceNonUniformity	4
gldm_GrayLevelNonUniformity	5
gldm_SmallDependenceEmphasis	6
gldm_SmallDependenceHighGrayLevelEmphasis	7
gldm_DependenceNonUniformityNormalized	8
gldm_LargeDependenceEmphasis	9
gldm_LargeDependenceLowGrayLevelEmphasis	10
gldm_DependenceVariance	11
gldm_LargeDependenceHighGrayLevelEmphasis	12
gldm_SmallDependenceLowGrayLevelEmphasis	13
gldm_LowGrayLevelEmphasis	14
glcm_JointAverage	1	Gray-level Co-occurrence matrix
glcm_SumAverage	2
glcm_JointEntropy	3
glcm_ClusterShade	4
glcm_MaximumProbability	5
glcm_Idmn	6
glcm_JointEnergy	7
glcm_Contrast	8
glcm_DifferenceEntropy	9
glcm_InverseVariance	10
glcm_DifferenceVariance	11
glcm_Idn	12
glcm_Idm	13
glcm_Correlation	14
glcm_Autocorrelation	15
glcm_SumEntropy	16
glcm_MCC	17
glcm_SumSquares	18
glcm_ClusterProminence	19
glcm_Imc2	20
glcm_Imc1	21
glcm_DifferenceAverage	22
glcm_Id	23
glcm_ClusterTendency	24
firstorder_InterquartileRange	1	First order
firstorder_Skewness	2	First-order statistics describe the distribution of voxel intensities within the image region defined by the mask through commonly used and basic metrics
firstorder_Uniformity	3
firstorder_Median	4
firstorder_Energy	5
firstorder_RobustMeanAbsoluteDeviation	6
firstorder_MeanAbsoluteDeviation	7
firstorder_TotalEnergy	8
firstorder_Maximum	9
firstorder_RootMeanSquared	10
firstorder_90Percentile	11
firstorder_Minimum	12
firstorder_Entropy	13
firstorder_Range	14
firstorder_Variance	15
firstorder_10Percentile	16
firstorder_Kurtosis	17
firstorder_Mean	18
glrlm_ShortRunLowGrayLevelEmphasis	1	Gray-level run length matrix
glrlm_GrayLevelVariance	2
glrlm_LowGrayLevelRunEmphasis	3
glrlm_GrayLevelNonUniformityNormalized	4
glrlm_RunVariance	5
glrlm_GrayLevelNonUniformity	6
glrlm_LongRunEmphasis	7
glrlm_ShortRunHighGrayLevelEmphasis	8
glrlm_RunLengthNonUniformity	9
glrlm_ShortRunEmphasis	10
glrlm_LongRunHighGrayLevelEmphasis	11
glrlm_RunPercentage	12
glrlm_LongRunLowGrayLevelEmphasis	13
glrlm_RunEntropy	14
glrlm_HighGrayLevelRunEmphasis	15
glrlm_RunLengthNonUniformityNormalized	16
glszm_GrayLevelVariance	1	Gray-level size zone matrix
glszm_ZoneVariance	2
glszm_GrayLevelNonUniformityNormalized	3
glszm_SizeZoneNonUniformityNormalized	4
glszm_SizeZoneNonUniformity	5
glszm_GrayLevelNonUniformity	6
glszm_LargeAreaEmphasis	7
glszm_SmallAreaHighGrayLevelEmphasis	8
glszm_ZonePercentage	9
glszm_LargeAreaLowGrayLevelEmphasis	10
glszm_LargeAreaHighGrayLevelEmphasis	11
glszm_HighGrayLevelZoneEmphasis	12
glszm_SmallAreaEmphasis	13
glszm_LowGrayLevelZoneEmphasis	14
glszm_ZoneEntropy	15
glszm_SmallAreaLowGrayLevelEmphasis	16
ngtdm_Coarseness	1	neighboring gray tone difference matrix
ngtdm_Complexity	2
ngtdm_Strength	3
ngtdm_Contrast	4
ngtdm_Busyness	5
